# Supplementary material for: The green peach aphid gut contains host plant microRNAs identified by comprehensive annotation of Brassica oleracea small RNA data
Source: Sci Rep. 2019 Dec 11;9:18904. doi: 10.1038/s41598-019-54488-1 (PMC6906386; doi:10.1038/s41598-019-54488-1)
Supplement: Supplementary file 2 — Supplementary information [file 41598_2019_54488_MOESM2_ESM.xlsx]

## Sheet: Sheet1
The green peach aphid gut contains host plant microRNAs identified by comprehensive annotation of Brassica oleracea small RNA data Max C. Thompson, Honglin Feng, Stefan Wuchty, and Alex C. C. Wilson
					G006								G002								USDA
Source		Gut				Bacteriome				Gut				Bacteriome				Gut				Bacteriome
Aphid			0.378338				0.0765776				0.307262				0.0390617				0.227393				0.0335932
Host Plant			0.351292				0.00162876				0.212886				0.00280115				0.359137				0.00393365
Unknown			0.145085				0.0807531				0.393248				0.262907				0.340259				0.265971
Regiella insecticola			0.0839031				0.00618978				0.0468468				0.00297673				0.0222857				0.00226366
Aphid and Host plant			0.0353264				0.00259849				0.0317821				0.00369253				0.041426				0.00316562
Symbiont			0.00326157				0.794356				0.00283707				0.650941				0.00604145				0.663188
Other bacteria			0.00251727				0.00411209				0.00487124				0.0133683				0.00308438				0.013446
Aphid and Symbiont			0.00011726				0.0183508				0.000116472				0.0104961				0.000144075				0.00541386
Symbiont and Host plant			9.21326e-05				0.0142184				9.22256e-05				0.0129365				0.00016647				0.00874701
Aphid, Symbiont, and Host plant			6.73862e-05				0.00121512				5.80147e-05				0.000818899				6.19987e-05				0.000277924
>1% Total			0.993944				0.984256				0.992025				0.989711				0.990502				0.976198
Total			1				1				1				1				1				1
