# Supplementary material for: The green peach aphid gut contains host plant microRNAs identified by comprehensive annotation of Brassica oleracea small RNA data
Source: Sci Rep. 2019 Dec 11;9:18904. doi: 10.1038/s41598-019-54488-1 (PMC6906386; doi:10.1038/s41598-019-54488-1)
Supplement: Supplementary file 3 — Supplementary information [file 41598_2019_54488_MOESM3_ESM.xlsx]

## Sheet: Bacterial Species
The green peach aphid gut contains host plant microRNAs identified by comprehensive annotation of Brassica oleracea small RNA data Max C. Thompson, Honglin Feng, Stefan Wuchty, and Alex C. C. Wilson
Species Name	RefSeq Genome Level	Assembly Accession Number
Candidatus Arsenophonus lipoptenae (enterobacteria) strain CB	Representative Genome	GCF_001534665.1	Included
Arsenophonus endosymbiont str. Hangzhou of Nilaparvata lugens (enterobacteria) strain Hangzhou	Representative Genome	GCF_000757905.1	Included
Bacillus altitudinis 41KF2b (firmicutes) strain 41KF2b	Full Genome	GCF_000691145.1	Included
Bradyrhizobium diazoefficiens USDA 110 (a-proteobacteria) strain USDA110	Reference Genome	GCF_000011365.1	Included
Corynebacterium glutamicum ATCC 13032 (high GC Gram+) strain ATCC 13032	Reference Genome	GCF_000011325.1	Included
Cupriavidus gilardii CR3 (b-proteobacteria) strain CR3	Representative Genome	GCF_001281465.1	Included
Cupriavidus necator N-1 (b-proteobacteria) strain N-1	Representative Genome	GCF_000219215.1	Included
Cupriavidus pauculus (b-proteobacteria) strain KF709	Representative Genome	GCF_000974605.1	Included
Cupriavidus metallidurans CH34 (b-proteobacteria) strain CH34	Representative Genome	GCF_000196015.1	Included
Cupriavidus basilensis (b-proteobacteria) strain 4G11	Representative Genome	GCF_000832305.1	Included
Erwinia aphidicola (enterobacteria) strain LJJL-01	Full Genome	GCF_004362915.1	Included
Candidatus Hamiltonella defensa (enterobacteria) strain HaCicurtihirsuta	Full Genome	GCA_900699055.1	Included
Candidatus Hamiltonella defensa (enterobacteria) strain HaCicurvipes	Full Genome	GCA_900699045.1	Included
Candidatus Hamiltonella defensa (enterobacteria)	Full Genome	GCF_004300845.1	Included
Candidatus Hamiltonella defensa (enterobacteria) strain NY26	Full Genome	GCF_002777295.1	Included
Candidatus Hamiltonella defensa (enterobacteria) strain ZA17	Full Genome	GCF_002777235.1	Included
Candidatus Hamiltonella defensa (enterobacteria) strain AS3	Full Genome	GCF_002777215.1	Included
Candidatus Hamiltonella defensa (enterobacteria) strain A2C	Full Genome	GCF_002777195.1	Included
Candidatus Hamiltonella defensa (Bemisia tabaci) (enterobacteria) strain MEAM1	Full Genome	GCF_002285855.1	Included
Candidatus Hamiltonella defensa (enterobacteria) strain MI47	Full Genome	GCF_002269405.1	Included
Candidatus Hamiltonella defensa MED (Bemisia tabaci) (enterobacteria) strain MED	Full Genome	GCF_000258345.1	Included
Candidatus Hamiltonella defensa MED (Bemisia tabaci) (enterobacteria) strain MED (Bemisia tabaci)	Full Genome	GCF_000258345.2	Included
Candidatus Hamiltonella defensa (Bemisia tabaci) (enterobacteria)	Full Genome	GCF_000983015.1	Included
Candidatus Hamiltonella defensa 5AT (Acyrthosiphon pisum) (enterobacteria) strain T5A	Full Genome	GCF_000021705.1	Included
Lactobacillus plantarum WCFS1 (firmicutes) strain WCFS1	Reference Genome	GCF_000203855.3	Included
Lactobacillus paracasei ATCC 334 (firmicutes) strain ATCC 334	Reference Genome	GCF_000014525.1	Included
Lactobacillus acidophilus NCFM (firmicutes) strain NCFM	Reference Genome	GCF_000011985.1	Included
Lactobacillus salivarius UCC118 (firmicutes) strain UCC118	Reference Genome	GCF_000008925.1	Included
Mesorhizobium ciceri biovar biserrulae WSM1271 (a-proteobacteria) strain WSM1271	Reference Genome	GCF_000185905.1	Included
Micrococcus luteus NCTC 2665 (high GC Gram+) strain NCTC 2665	Representative Genome	GCF_000023205.1	Included
Paenibacillus xerothermodurans (firmicutes) strain ATCC 27380	Representative Genome	GCF_002220865.2	Included
Paenibacillus herberti (firmicutes) strain R33	Representative Genome	GCF_002233675.1	Included
Paenibacillus donghaensis (firmicutes) strain KCTC 13049	Representative Genome	GCF_002192415.1	Included
Paenibacillus apiarius (firmicutes) strain NRRL B-23460	Representative Genome	GCF_002161865.1	Included
Paenibacillus bovis (firmicutes) strain BD3526	Representative Genome	GCF_001421015.2	Included
Paenibacillus larvae subsp. larvae (firmicutes) strain ATCC 9545	Representative Genome	GCF_002003265.1	Included
Paenibacillus rhizosphaerae (firmicutes) strain FSL R5-0378	Representative Genome	GCF_001956185.1	Included
Paenibacillus catalpae (firmicutes) strain CGMCC 1.10784	Representative Genome	GCF_900112695.1	Included
Paenibacillus tianmuensis (firmicutes) strain CGMCC 1.8946	Representative Genome	GCF_900100345.1	Included
Paenibacillus yonginensis (firmicutes) strain DCY84	Representative Genome	GCF_001685395.1	Included
Paenibacillus oryzae (firmicutes) strain 1DrF-4	Representative Genome	GCF_001675045.1	Included
Paenibacillus tuaregi (firmicutes) strain Marseille-P2472	Representative Genome	GCF_900086655.1	Included
Paenibacillus swuensis (firmicutes) strain DY6	Representative Genome	GCF_001644605.1	Included
Paenibacillus antarcticus (firmicutes) strain CECT 5836	Representative Genome	GCF_001637225.1	Included
Paenibacillus glucanolyticus (firmicutes) strain 5162	Representative Genome	GCF_001632305.1	Included
Paenibacillus fonticola DSM 21315 (firmicutes) strain DSM 21315	Representative Genome	GCF_000381905.1	Included
Paenibacillus ginsengihumi DSM 21568 (firmicutes) strain DSM 21568	Representative Genome	GCF_000380965.1	Included
Paenibacillus daejeonensis DSM 15491 (firmicutes) strain DSM 15491	Representative Genome	GCF_000378385.1	Included
Paenibacillus massiliensis 2301065 = DSM 16942 (firmicutes) strain DSM 16942	Representative Genome	GCF_000377505.1	Included
Paenibacillus terrigena DSM 21567 (firmicutes) strain DSM 21567	Representative Genome	GCF_000374845.1	Included
Propionibacterium cyclohexanicum (high GC Gram+) strain DSM 16859	Representative Genome	GCF_900111365.1	Included
Propionibacterium freudenreichii subsp. freudenreichii (high GC Gram+) strain DSM 20271	Representative Genome	GCF_000940845.1	Included
Propionibacterium acidifaciens DSM 21887 (high GC Gram+) strain DSM 21887	Representative Genome	GCF_000426605.1	Included
Pseudomonas putida KT2440 (g-proteobacteria) strain KT2440	Reference Genome	GCF_000007565.2	Included
Pseudomonas syringae pv. syringae B728a (g-proteobacteria) strain B728a	Reference Genome	GCF_000012245.1	Included
Pseudomonas syringae pv. tomato str. DC3000 (g-proteobacteria) strain DC3000	Reference Genome	GCF_000007805.1	Included
Pseudomonas aeruginosa PAO1 (g-proteobacteria) strain PAO1	Reference Genome	GCF_000006765.1	Included
Ralstonia mannitolilytica (b-proteobacteria) strain SN82F48	Representative Genome	GCF_000954135.1	Included
Ralstonia pickettii 12J (b-proteobacteria) strain 12J	Representative Genome	GCF_000020205.1	Included
Ralstonia solanacearum GMI1000 (b-proteobacteria) strain GMI1000	Representative Genome	GCF_000009125.1	Included
Candidatus Regiella insecticola 5.15 (enterobacteria) strain 5.15	Full Genome	GCF_000284655.1	Included
Candidatus Regiella insecticola LSR1 (enterobacteria) strain LSR1	Full Genome	GCF_000143625.1	Included
Rickettsia prowazekii str. Madrid E (a-proteobacteria) strain Madrid E	Reference Genome	GCF_000195735.1	Included
Candidatus Rickettsiella viridis (g-proteobacteria) strain Ap-RA04	Full Genome	GCF_003966755.1	Included
Serratia symbiotica (enterobacteria) strain type strain:CWBI-2.3	Representative Genome	GCF_000821185.1	Included
Spiroplasma poulsonii (Melanogaster sex ratio organism) strain MSRO	Representative Genome	GCF_000820525.2	Included
Spiroplasma citri (mycoplasmas) strain R8-A2	Representative Genome	GCF_001886855.1	Included
Spiroplasma helicoides (mycoplasmas) strain TABS-2	Representative Genome	GCF_001715535.1	Included
Spiroplasma syrphidicola EA-1 (mycoplasmas) strain EA-1	Representative Genome	GCF_000400955.1	Included
Spiroplasma chrysopicola DF-1 (mycoplasmas) strain DF-1	Representative Genome	GCF_000400935.1	Included
Spiroplasma cantharicola (mycoplasmas) strain CC-1	Representative Genome	GCF_001281045.1	Included
Spiroplasma kunkelii CR2-3x (mycoplasmas) strain CR2-3x	Representative Genome	GCF_001274875.1	Included
Spiroplasma litorale (mycoplasmas) strain TN-1	Representative Genome	GCF_001267155.1	Included
Spiroplasma turonicum (mycoplasmas) strain Tab4c	Representative Genome	GCF_001262715.1	Included
Spiroplasma eriocheiris (mycoplasmas) strain DSM 21848	Representative Genome	GCF_001029265.1	Included
Spiroplasma sabaudiense Ar-1343 (mycoplasmas) strain Ar-1343	Representative Genome	GCF_000565215.1	Included
Spiroplasma mirum ATCC 29335 (mycoplasmas) strain SMCA	Representative Genome	GCF_000565195.1	Included
Spiroplasma culicicola AES-1 (mycoplasmas) strain AES-1	Representative Genome	GCF_000565175.1	Included
Spiroplasma apis B31 (mycoplasmas) strain B31	Representative Genome	GCF_000500935.1	Included
Spiroplasma diminutum CUAS-1 (mycoplasmas) strain CUAS-1	Representative Genome	GCF_000439455.1	Included
Spiroplasma taiwanense CT-1 (mycoplasmas) strain CT-1	Representative Genome	GCF_000439435.1	Included
Wolbachia pipientis (a-proteobacteria) strain wPpe	Representative Genome	GCF_001752665.1	Included
Wolbachia endosymbiont of Dactylopius coccus (a-proteobacteria) strain wDacA	Representative Genome	GCF_001648025.1	Included
Wolbachia endosymbiont of Trichogramma pretiosum (a-proteobacteria) strain wTpre	Representative Genome	GCF_001439985.1	Included
Wolbachia endosymbiont of Drosophila simulans wNo (a-proteobacteria) strain wNo	Representative Genome	GCF_000376585.1	Included
Wolbachia endosymbiont of Onchocerca ochengi (a-proteobacteria) strain wOo	Representative Genome	GCF_000306885.1	Included
Wolbachia endosymbiont of Cimex lectularius (a-proteobacteria) strain wCle	Representative Genome	GCF_000829315.1	Included
Wolbachia endosymbiont strain TRS of Brugia malayi (a-proteobacteria)	Representative Genome	GCF_000008385.1	Included
Wolbachia endosymbiont of Drosophila melanogaster (a-proteobacteria) strain wMel	Representative Genome	GCF_000008025.1	Included
Xanthomonas campestris pv. campestris str. ATCC 33913 (g-proteobacteria) strain ATCC 33913	Reference Genome	GCF_000007145.1	Included

## Sheet: G006 Gut Bacterial Mapping
					G006 Gut Bacterial Mapping
Organism name		Percentage				Read Count
Candidatus Regiella insecticola 5.15			8.3903				220384
Micrococcus luteus NCTC 2665			0.0546				1434
Ralstonia solanacearum GMI1000			0.034				894
Mesorhizobium ciceri biovar biserrulae WSM1271			0.0276				726
Cupriavidus basilensis			0.0214				563
Pseudomonas aeruginosa PAO1			0.0205				538
Xanthomonas campestris pv. campestris str. ATCC 33913			0.0126				332
Paenibacillus ginsengihumi DSM 21568			0.0115				303
Cupriavidus pauculus			0.0088				231
Cupriavidus necator N-1			0.0081				214
Bradyrhizobium diazoefficiens USDA 110			0.0072				188
Erwinia aphidicola			0.0054				143
Propionibacterium cyclohexanicum			0.004				105
Serratia symbiotica			0.0031				82
Pseudomonas syringae pv. syringae B728a			0.0029				77
Cupriavidus gilardii CR3			0.0026				68
Propionibacterium acidifaciens DSM 21887			0.0024				63
Ralstonia pickettii 12J			0.0022				59
Ralstonia mannitolilytica			0.0022				59
Cupriavidus metallidurans CH34			0.0018				48
Arsenophonus endosymbiont str. Hangzhou of Nilaparvata lugens			0.0013				35
Pseudomonas putida KT2440			0.0011				30
Paenibacillus daejeonensis DSM 15491			0.0011				28
Paenibacillus apiarius			0.0011				28
Paenibacillus catalpae			0.001				26
Propionibacterium freudenreichii subsp. freudenreichii			0.0008				22
Pseudomonas syringae pv. tomato str. DC3000			0.0008				21
Paenibacillus donghaensis			0.0007				19
Corynebacterium glutamicum ATCC 13032			0.0007				19
Paenibacillus rhizosphaerae			0.0007				18
Paenibacillus yonginensis			0.0006				16
Candidatus Hamiltonella defensa			0.0006				16
Lactobacillus salivarius UCC118			0.0005				14
Lactobacillus plantarum WCFS1			0.0005				14
Bacillus altitudinis 41KF2b			0.0005				14
Paenibacillus swuensis			0.0005				12
Paenibacillus herberti			0.0004				10
Paenibacillus glucanolyticus			0.0004				10
Lactobacillus acidophilus NCFM			0.0004				10
Wolbachia pipientis			0.0003				9
Paenibacillus massiliensis 2301065 = DSM 16942			0.0003				9
Paenibacillus bovis			0.0003				9
Candidatus Regiella insecticola LSR1			0.0003				9
Lactobacillus paracasei ATCC 334			0.0003				8
Paenibacillus xerothermodurans			0.0002				6
Paenibacillus tianmuensis			0.0002				6
Paenibacillus fonticola DSM 21315			0.0002				6
Spiroplasma litorale			0.0002				5
Spiroplasma mirum ATCC 29335			0.0002				4
Paenibacillus oryzae			0.0002				4
Paenibacillus antarcticus			0.0002				4
Wolbachia endosymbiont strain TRS of Brugia malayi			0.0001				3
Spiroplasma poulsonii			0.0001				3
Spiroplasma kunkelii CR2-3x			0.0001				3
Paenibacillus tuaregi			0.0001				3
Paenibacillus terrigena DSM 21567			0.0001				3
Paenibacillus larvae subsp. larvae			0.0001				3
Candidatus Rickettsiella viridis			0.0001				3
Candidatus Hamiltonella defensa (Bemisia tabaci)			0.0001				3
Wolbachia endosymbiont of Dactylopius coccus			0.0001				2
Spiroplasma turonicum			0.0001				2
Spiroplasma sabaudiense Ar-1343			0.0001				2
Spiroplasma culicicola AES-1			0.0001				2
Spiroplasma apis B31			0.0001				2
Rickettsia prowazekii str. Madrid E			0.0001				2	0
Candidatus Hamiltonella defensa MED (Bemisia tabaci)			0.0001				2
Candidatus Hamiltonella defensa 5AT (Acyrthosiphon pisum)			0.0001				2
Wolbachia endosymbiont of Drosophila simulans wNo			0				1
Wolbachia endosymbiont of Cimex lectularius			0				1
Spiroplasma diminutum CUAS-1			0				1
Candidatus Arsenophonus lipoptenae			0				1
Total			0.086414				226996

## Sheet: G002 Gut Bacterial Mapping
					G002 Gut Bacterial Mapping
Organism name		Percentage				Read Count
Candidatus Regiella insecticola 5.15			4.6847				248000
Cupriavidus pauculus			0.0615				176640
Pseudomonas syringae pv. tomato str. DC3000			0.057				140044
Ralstonia solanacearum GMI1000			0.0393				9082
Mesorhizobium ciceri biovar biserrulae WSM1271			0.0341				6649
Cupriavidus basilensis			0.0329				5545
Cupriavidus metallidurans CH34			0.0305				5216
Cupriavidus gilardii CR3			0.0189				5087
Propionibacterium cyclohexanicum			0.0135				4521
Paenibacillus fonticola DSM 21315			0.0135				4136
Pseudomonas syringae pv. syringae B728a			0.0134				4078
Micrococcus luteus NCTC 2665			0.0131				3877
Cupriavidus necator N-1			0.0114				2579
Paenibacillus tuaregi			0.0113				2555
Xanthomonas campestris pv. campestris str. ATCC 33913			0.0102				2347
Bradyrhizobium diazoefficiens USDA 110			0.0078				2301
Paenibacillus donghaensis			0.0077				2256
Ralstonia pickettii 12J			0.0075				2240
Corynebacterium glutamicum ATCC 13032			0.0072				1976
Serratia symbiotica			0.0071				1527
Paenibacillus ginsengihumi DSM 21568			0.0067				1495
Erwinia aphidicola			0.006				1333
Propionibacterium acidifaciens DSM 21887			0.0059				982
Paenibacillus daejeonensis DSM 15491			0.0057				924
Paenibacillus glucanolyticus			0.0054				765
Pseudomonas aeruginosa PAO1			0.005				761
Ralstonia mannitolilytica			0.004				639
Paenibacillus catalpae			0.0035				624
Pseudomonas putida KT2440			0.0034				611
Paenibacillus rhizosphaerae			0.0033				587
Paenibacillus apiarius			0.0032				515
Propionibacterium freudenreichii subsp. freudenreichii			0.003				511
Paenibacillus oryzae			0.0026				507
Paenibacillus tianmuensis			0.0026				487
Paenibacillus yonginensis			0.0025				465
Paenibacillus larvae subsp. larvae			0.0025				459
Paenibacillus massiliensis 2301065 = DSM 16942			0.0018				430
Paenibacillus bovis			0.0018				356
Candidatus Hamiltonella defensa			0.0017				353
Paenibacillus xerothermodurans			0.0016				341
Arsenophonus endosymbiont str. Hangzhou of Nilaparvata lugens			0.0016				297
Lactobacillus salivarius UCC118			0.0013				287
Paenibacillus herberti			0.0013				224
Bacillus altitudinis 41KF2b			0.0012				217
Paenibacillus swuensis			0.0012				212
Paenibacillus terrigena DSM 21567			0.0012				205
Paenibacillus antarcticus			0.0011				147
Lactobacillus plantarum WCFS1			0.0009				133
Candidatus Rickettsiella viridis			0.0009				132
Candidatus Regiella insecticola LSR1			0.0005				108
Wolbachia endosymbiont of Drosophila simulans wNo			0.0005				85
Lactobacillus paracasei ATCC 334			0.0004				84
Candidatus Hamiltonella defensa MED (Bemisia tabaci)			0.0004				83
Candidatus Arsenophonus lipoptenae			0.0004				57
Rickettsia prowazekii str. Madrid E			0.0003				53
Lactobacillus acidophilus NCFM			0.0003				47
Candidatus Hamiltonella defensa 5AT (Acyrthosiphon pisum)			0.0003				35
Candidatus Hamiltonella defensa (Bemisia tabaci)			0.0003				28
Wolbachia endosymbiont of Onchocerca ochengi			0.0002				26
Spiroplasma poulsonii			0.0002				24
Spiroplasma apis B31			0.0002				23
Spiroplasma turonicum			0.0002				21
Spiroplasma litorale			0.0002				20
Spiroplasma chrysopicola DF-1			0.0002				17
Wolbachia endosymbiont of Cimex lectularius			0.0002				17	0
Spiroplasma sabaudiense Ar-1343			0.0002				16
Spiroplasma eriocheiris			0.0001				15
Spiroplasma cantharicola			0.0001				14
Wolbachia endosymbiont of Trichogramma pretiosum			0.0001				14
Spiroplasma syrphidicola EA-1			0.0001				13
Wolbachia endosymbiont strain TRS of Brugia malayi			0.0001				13
Spiroplasma helicoides			0.0001				13
Spiroplasma citri			0.0001				13
Wolbachia endosymbiont of Dactylopius coccus			0.0001				13
Spiroplasma taiwanense CT-1			0.0001				11
Wolbachia endosymbiont of Drosophila melanogaster			0.0001				11
Spiroplasma mirum ATCC 29335			0.0001				8
Spiroplasma kunkelii CR2-3x			0.0001				8
Spiroplasma culicicola AES-1			0.0001				6
Spiroplasma diminutum CUAS-1			0				5
Wolbachia pipientis			0				5
Total			0.051718				646561

## Sheet: USDA Gut Bacterial Mapping
					USDA Gut Bacterial Mapping
Organism name		Percentage				Read Count
Candidatus Regiella insecticola 5.15			2.2286				202013
Cupriavidus pauculus			0.0359				3258
Pseudomonas syringae pv. tomato str. DC3000			0.025				2270
Ralstonia solanacearum GMI1000			0.0192				1736
Cupriavidus metallidurans CH34			0.018				1634
Mesorhizobium ciceri biovar biserrulae WSM1271			0.0173				1567
Cupriavidus basilensis			0.0167				1512
Paenibacillus donghaensis			0.0122				1109
Pseudomonas syringae pv. syringae B728a			0.012				1089
Micrococcus luteus NCTC 2665			0.0097				876
Cupriavidus necator N-1			0.0071				645
Bradyrhizobium diazoefficiens USDA 110			0.0071				643
Cupriavidus gilardii CR3			0.0065				588
Paenibacillus fonticola DSM 21315			0.0063				571
Propionibacterium cyclohexanicum			0.0061				556
Xanthomonas campestris pv. campestris str. ATCC 33913			0.0061				550
Paenibacillus glucanolyticus			0.0059				535
Paenibacillus tuaregi			0.0052				472
Serratia symbiotica			0.0052				469
Corynebacterium glutamicum ATCC 13032			0.0046				420
Ralstonia pickettii 12J			0.0044				401
Paenibacillus ginsengihumi DSM 21568			0.0041				376
Erwinia aphidicola			0.0041				374
Pseudomonas aeruginosa PAO1			0.0041				369
Propionibacterium acidifaciens DSM 21887			0.0038				348
Pseudomonas putida KT2440			0.0037				336
Paenibacillus daejeonensis DSM 15491			0.0037				336
Paenibacillus yonginensis			0.0031				283
Paenibacillus catalpae			0.003				269
Paenibacillus apiarius			0.0029				264
Candidatus Hamiltonella defensa			0.0027				248
Paenibacillus rhizosphaerae			0.0027				243
Ralstonia mannitolilytica			0.0025				224
Candidatus Regiella insecticola LSR1			0.0025				224
Paenibacillus herberti			0.0023				211
Paenibacillus massiliensis 2301065 = DSM 16942			0.0022				200
Paenibacillus tianmuensis			0.0021				194
Paenibacillus xerothermodurans			0.002				179
Propionibacterium freudenreichii subsp. freudenreichii			0.0018				164
Arsenophonus endosymbiont str. Hangzhou of Nilaparvata lugens			0.0018				163
Bacillus altitudinis 41KF2b			0.0017				154
Paenibacillus bovis			0.0017				152
Lactobacillus salivarius UCC118			0.0017				152
Paenibacillus oryzae			0.0015				135
Paenibacillus larvae subsp. larvae			0.0015				134
Paenibacillus terrigena DSM 21567			0.0014				124
Paenibacillus antarcticus			0.0013				120
Lactobacillus plantarum WCFS1			0.0012				110
Paenibacillus swuensis			0.0011				104
Lactobacillus paracasei ATCC 334			0.0009				80
Candidatus Rickettsiella viridis			0.0008				75
Lactobacillus acidophilus NCFM			0.0008				68
Candidatus Arsenophonus lipoptenae			0.0006				53
Candidatus Hamiltonella defensa MED (Bemisia tabaci)			0.0005				48
Rickettsia prowazekii str. Madrid E			0.0005				46
Candidatus Hamiltonella defensa (Bemisia tabaci)			0.0005				43
Wolbachia endosymbiont of Onchocerca ochengi			0.0003				29
Candidatus Hamiltonella defensa 5AT (Acyrthosiphon pisum)			0.0003				29
Wolbachia endosymbiont of Drosophila simulans wNo			0.0003				28
Spiroplasma eriocheiris			0.0003				24
Wolbachia endosymbiont strain TRS of Brugia malayi			0.0003				23
Wolbachia endosymbiont of Cimex lectularius			0.0003				23
Spiroplasma syrphidicola EA-1			0.0003				23
Spiroplasma chrysopicola DF-1			0.0003				23
Wolbachia pipientis			0.0002				22	0
Spiroplasma helicoides			0.0002				21
Spiroplasma litorale			0.0002				19
Spiroplasma apis B31			0.0002				19
Wolbachia endosymbiont of Trichogramma pretiosum			0.0002				18
Spiroplasma sabaudiense Ar-1343			0.0002				18
Spiroplasma cantharicola			0.0002				18
Spiroplasma turonicum			0.0002				17
Wolbachia endosymbiont of Drosophila melanogaster			0.0002				15
Spiroplasma poulsonii			0.0002				15
Spiroplasma kunkelii CR2-3x			0.0002				15
Spiroplasma mirum ATCC 29335			0.0001				13
Wolbachia endosymbiont of Dactylopius coccus			0.0001				11
Spiroplasma taiwanense CT-1			0.0001				11
Spiroplasma culicicola AES-1			0.0001				9
Spiroplasma citri			0.0001				9
Spiroplasma diminutum CUAS-1			0				3
Total			0.02537				229972

## Sheet: G006 Bacteriome Bacterial
					G006 Bacteriome Bacterial Mapping
Organism name		Percentage				Read Count
Candidatus Regiella insecticola 5.15			0.619				135933
Candidatus Hamiltonella defensa			0.1411				30977
Serratia symbiotica			0.0757				16630
Erwinia aphidicola			0.0748				16427
Candidatus Hamiltonella defensa 5AT (Acyrthosiphon pisum)			0.0195				4283
Micrococcus luteus NCTC 2665			0.0107				2340
Arsenophonus endosymbiont str. Hangzhou of Nilaparvata lugens			0.0066				1451
Pseudomonas aeruginosa PAO1			0.0041				906
Paenibacillus xerothermodurans			0.004				873
Mesorhizobium ciceri biovar biserrulae WSM1271			0.0035				775
Cupriavidus necator N-1			0.0033				716
Paenibacillus ginsengihumi DSM 21568			0.003				657
Candidatus Arsenophonus lipoptenae			0.0026				571
Lactobacillus acidophilus NCFM			0.0026				563
Ralstonia solanacearum GMI1000			0.0022				493
Candidatus Hamiltonella defensa (Bemisia tabaci)			0.0021				471
Pseudomonas putida KT2440			0.002				441
Bacillus altitudinis 41KF2b			0.0019				409
Candidatus Hamiltonella defensa MED (Bemisia tabaci)			0.0018				405
Candidatus Regiella insecticola LSR1			0.0018				404
Bradyrhizobium diazoefficiens USDA 110			0.0018				398
Pseudomonas syringae pv. syringae B728a			0.0018				389
Paenibacillus daejeonensis DSM 15491			0.0017				374
Paenibacillus glucanolyticus			0.0017				363
Cupriavidus basilensis			0.0016				361
Paenibacillus rhizosphaerae			0.0016				355
Pseudomonas syringae pv. tomato str. DC3000			0.0016				354
Paenibacillus yonginensis			0.0015				340
Lactobacillus salivarius UCC118			0.0015				324
Xanthomonas campestris pv. campestris str. ATCC 33913			0.0014				314
Paenibacillus bovis			0.0014				313
Cupriavidus pauculus			0.0014				313
Corynebacterium glutamicum ATCC 13032			0.0013				280
Paenibacillus donghaensis			0.0013				279
Paenibacillus antarcticus			0.0011				236
Lactobacillus plantarum WCFS1			0.0011				234
Paenibacillus herberti			0.001				225
Paenibacillus fonticola DSM 21315			0.001				225
Paenibacillus apiarius			0.001				221
Candidatus Rickettsiella viridis			0.001				219
Paenibacillus massiliensis 2301065 = DSM 16942			0.001				214
Wolbachia endosymbiont of Drosophila melanogaster			0.001				212
Paenibacillus swuensis			0.001				209
Propionibacterium cyclohexanicum			0.0009				199
Cupriavidus gilardii CR3			0.0009				198
Propionibacterium acidifaciens DSM 21887			0.0009				189
Paenibacillus tuaregi			0.0008				186
Lactobacillus paracasei ATCC 334			0.0008				186
Paenibacillus catalpae			0.0008				180
Cupriavidus metallidurans CH34			0.0008				174
Wolbachia endosymbiont strain TRS of Brugia malayi			0.0008				172
Paenibacillus oryzae			0.0008				171
Paenibacillus terrigena DSM 21567			0.0008				166
Wolbachia endosymbiont of Drosophila simulans wNo			0.0007				161
Ralstonia pickettii 12J			0.0007				157
Ralstonia mannitolilytica			0.0007				155
Paenibacillus tianmuensis			0.0007				143
Paenibacillus larvae subsp. larvae			0.0006				139
Propionibacterium freudenreichii subsp. freudenreichii			0.0006				136
Rickettsia prowazekii str. Madrid E			0.0005				120
Spiroplasma poulsonii			0.0004				81
Spiroplasma turonicum			0.0003				68
Spiroplasma syrphidicola EA-1			0.0003				67
Wolbachia pipientis			0.0003				55
Spiroplasma apis B31			0.0003				55	0
Spiroplasma helicoides			0.0002				54
Spiroplasma citri			0.0002				53
Wolbachia endosymbiont of Trichogramma pretiosum			0.0002				46
Spiroplasma kunkelii CR2-3x			0.0002				44
Spiroplasma litorale			0.0002				42
Spiroplasma eriocheiris			0.0002				41
Wolbachia endosymbiont of Onchocerca ochengi			0.0002				40
Spiroplasma sabaudiense Ar-1343			0.0002				40
Spiroplasma mirum ATCC 29335			0.0002				39
Spiroplasma chrysopicola DF-1			0.0002				37
Wolbachia endosymbiont of Dactylopius coccus			0.0002				34
Spiroplasma culicicola AES-1			0.0002				33
Wolbachia endosymbiont of Cimex lectularius			0.0001				29
Spiroplasma diminutum CUAS-1			0.0001				25
Spiroplasma taiwanense CT-1			0.0001				23
Spiroplasma cantharicola			0.0001				23
Total			0.010303				226238

## Sheet: G002 Bacteriome Bacterial
					G002 Bacteriome Bacterial Mapping
Organism name		Percentage				Read Count
Serratia symbiotica			0.456				55110
Candidatus Regiella insecticola 5.15			0.2977				35976
Candidatus Hamiltonella defensa			0.0825				9968
Pseudomonas aeruginosa PAO1			0.0726				8778
Arsenophonus endosymbiont str. Hangzhou of Nilaparvata lugens			0.0696				8413
Erwinia aphidicola			0.0486				5879
Candidatus Arsenophonus lipoptenae			0.0472				5704
Paenibacillus herberti			0.0367				4431
Corynebacterium glutamicum ATCC 13032			0.0308				3720
Pseudomonas putida KT2440			0.0247				2980
Pseudomonas syringae pv. tomato str. DC3000			0.0231				2792
Rickettsia prowazekii str. Madrid E			0.0221				2671
Pseudomonas syringae pv. syringae B728a			0.0208				2518
Candidatus Hamiltonella defensa (Bemisia tabaci)			0.0177				2139
Mesorhizobium ciceri biovar biserrulae WSM1271			0.0165				1995
Cupriavidus necator N-1			0.0165				1990
Candidatus Hamiltonella defensa MED (Bemisia tabaci)			0.014				1690
Xanthomonas campestris pv. campestris str. ATCC 33913			0.0128				1548
Bradyrhizobium diazoefficiens USDA 110			0.0128				1548
Cupriavidus metallidurans CH34			0.0124				1499
Cupriavidus basilensis			0.0123				1485
Candidatus Regiella insecticola LSR1			0.0119				1443
Paenibacillus xerothermodurans			0.0112				1352
Paenibacillus fonticola DSM 21315			0.0112				1349
Lactobacillus paracasei ATCC 334			0.0108				1311
Paenibacillus daejeonensis DSM 15491			0.0103				1242
Paenibacillus bovis			0.0099				1202
Ralstonia solanacearum GMI1000			0.0097				1177
Paenibacillus donghaensis			0.0097				1167
Paenibacillus antarcticus			0.0091				1105
Propionibacterium acidifaciens DSM 21887			0.009				1091
Paenibacillus terrigena DSM 21567			0.0088				1063
Cupriavidus pauculus			0.0087				1052
Paenibacillus swuensis			0.0085				1030
Candidatus Hamiltonella defensa 5AT (Acyrthosiphon pisum)			0.0081				976
Paenibacillus massiliensis 2301065 = DSM 16942			0.0079				955
Paenibacillus tianmuensis			0.0078				948
Paenibacillus oryzae			0.0074				889
Bacillus altitudinis 41KF2b			0.0073				883
Candidatus Rickettsiella viridis			0.0072				870
Paenibacillus tuaregi			0.0068				826
Ralstonia mannitolilytica			0.0067				812
Micrococcus luteus NCTC 2665			0.0066				796
Paenibacillus yonginensis			0.0063				757
Cupriavidus gilardii CR3			0.0061				737
Paenibacillus catalpae			0.0061				732
Paenibacillus apiarius			0.0052				634
Ralstonia pickettii 12J			0.0049				597
Spiroplasma chrysopicola DF-1			0.0047				566
Wolbachia endosymbiont of Trichogramma pretiosum			0.0046				554
Spiroplasma syrphidicola EA-1			0.0045				549
Paenibacillus rhizosphaerae			0.0036				437
Paenibacillus glucanolyticus			0.0036				434
Propionibacterium freudenreichii subsp. freudenreichii			0.0035				424
Propionibacterium cyclohexanicum			0.0033				394
Lactobacillus salivarius UCC118			0.0029				349
Spiroplasma apis B31			0.0028				342
Paenibacillus ginsengihumi DSM 21568			0.0028				341
Wolbachia endosymbiont of Cimex lectularius			0.0027				327
Wolbachia pipientis			0.0026				311
Paenibacillus larvae subsp. larvae			0.0024				289
Lactobacillus plantarum WCFS1			0.0021				255
Wolbachia endosymbiont strain TRS of Brugia malayi			0.002				246
Wolbachia endosymbiont of Onchocerca ochengi			0.0019				228
Wolbachia endosymbiont of Drosophila melanogaster			0.0018				212	0
Wolbachia endosymbiont of Drosophila simulans wNo			0.0017				204
Lactobacillus acidophilus NCFM			0.0015				183
Spiroplasma sabaudiense Ar-1343			0.0014				166
Wolbachia endosymbiont of Dactylopius coccus			0.0014				164
Spiroplasma citri			0.0007				87
Spiroplasma kunkelii CR2-3x			0.0007				84
Spiroplasma taiwanense CT-1			0.0005				66
Spiroplasma helicoides			0.0005				66
Spiroplasma poulsonii			0.0005				60
Spiroplasma eriocheiris			0.0005				59
Spiroplasma culicicola AES-1			0.0005				58
Spiroplasma cantharicola			0.0005				58
Spiroplasma turonicum			0.0005				55
Spiroplasma mirum ATCC 29335			0.0005				55
Spiroplasma litorale			0.0004				46
Spiroplasma diminutum CUAS-1			0.0004				43
Total			0.016346				197542

## Sheet: USDA Bacteriome Bacterial
					USDA Bacteriome Bacterial Mapping
Organism name		Percentage				Read Count
Serratia symbiotica			0.4323				60233
Candidatus Regiella insecticola 5.15			0.2264				31537
Paenibacillus herberti			0.1173				16347
Candidatus Hamiltonella defensa			0.0917				12771
Candidatus Arsenophonus lipoptenae			0.076				10593
Pseudomonas aeruginosa PAO1			0.0745				10383
Arsenophonus endosymbiont str. Hangzhou of Nilaparvata lugens			0.0629				8762
Erwinia aphidicola			0.0505				7031
Pseudomonas putida KT2440			0.032				4455
Pseudomonas syringae pv. tomato str. DC3000			0.0252				3516
Corynebacterium glutamicum ATCC 13032			0.0252				3505
Pseudomonas syringae pv. syringae B728a			0.0236				3286
Candidatus Hamiltonella defensa (Bemisia tabaci)			0.0227				3161
Candidatus Hamiltonella defensa MED (Bemisia tabaci)			0.0148				2057
Xanthomonas campestris pv. campestris str. ATCC 33913			0.0143				1994
Cupriavidus necator N-1			0.0122				1704
Paenibacillus tianmuensis			0.0121				1688
Lactobacillus paracasei ATCC 334			0.0113				1573
Paenibacillus xerothermodurans			0.011				1539
Cupriavidus metallidurans CH34			0.0109				1513
Mesorhizobium ciceri biovar biserrulae WSM1271			0.0097				1353
Candidatus Regiella insecticola LSR1			0.0096				1336
Bradyrhizobium diazoefficiens USDA 110			0.0091				1273
Cupriavidus basilensis			0.0083				1155
Ralstonia solanacearum GMI1000			0.0082				1136
Candidatus Hamiltonella defensa 5AT (Acyrthosiphon pisum)			0.0081				1125
Paenibacillus donghaensis			0.008				1119
Paenibacillus fonticola DSM 21315			0.0077				1070
Paenibacillus bovis			0.0077				1067
Micrococcus luteus NCTC 2665			0.0075				1049
Propionibacterium acidifaciens DSM 21887			0.0074				1026
Cupriavidus pauculus			0.007				979
Paenibacillus antarcticus			0.0068				947
Candidatus Rickettsiella viridis			0.0066				924
Paenibacillus daejeonensis DSM 15491			0.0065				907
Paenibacillus swuensis			0.0062				857
Rickettsia prowazekii str. Madrid E			0.006				832
Paenibacillus tuaregi			0.006				830
Paenibacillus terrigena DSM 21567			0.0058				812
Ralstonia mannitolilytica			0.0057				800
Paenibacillus yonginensis			0.0055				766
Cupriavidus gilardii CR3			0.0052				726
Paenibacillus oryzae			0.0048				665
Paenibacillus massiliensis 2301065 = DSM 16942			0.0046				640
Spiroplasma syrphidicola EA-1			0.0044				611
Spiroplasma chrysopicola DF-1			0.0037				522
Paenibacillus apiarius			0.0037				519
Ralstonia pickettii 12J			0.0034				479
Wolbachia endosymbiont of Trichogramma pretiosum			0.0029				404
Bacillus altitudinis 41KF2b			0.0029				404
Paenibacillus catalpae			0.0028				386
Propionibacterium freudenreichii subsp. freudenreichii			0.0027				378
Paenibacillus rhizosphaerae			0.0025				349
Propionibacterium cyclohexanicum			0.0024				332
Wolbachia endosymbiont strain TRS of Brugia malayi			0.0023				324
Lactobacillus salivarius UCC118			0.0021				295
Paenibacillus glucanolyticus			0.0019				268
Wolbachia pipientis			0.0019				258
Paenibacillus larvae subsp. larvae			0.0018				247
Wolbachia endosymbiont of Cimex lectularius			0.0017				236
Wolbachia endosymbiont of Drosophila simulans wNo			0.0013				186
Lactobacillus plantarum WCFS1			0.0013				186
Paenibacillus ginsengihumi DSM 21568			0.0013				184
Wolbachia endosymbiont of Onchocerca ochengi			0.0013				182
Wolbachia endosymbiont of Drosophila melanogaster			0.0012				169	0
Spiroplasma sabaudiense Ar-1343			0.001				141
Wolbachia endosymbiont of Dactylopius coccus			0.0008				114
Lactobacillus acidophilus NCFM			0.0008				111
Spiroplasma apis B31			0.0006				78
Spiroplasma citri			0.0004				59
Spiroplasma kunkelii CR2-3x			0.0004				58
Spiroplasma mirum ATCC 29335			0.0004				55
Spiroplasma poulsonii			0.0003				45
Spiroplasma eriocheiris			0.0003				41
Spiroplasma cantharicola			0.0003				36
Spiroplasma helicoides			0.0002				33
Spiroplasma turonicum			0.0002				29
Spiroplasma litorale			0.0002				28
Spiroplasma culicicola AES-1			0.0002				28
Spiroplasma taiwanense CT-1			0.0002				27
Spiroplasma diminutum CUAS-1			0.0002				21
Total			0.015709				218865

## Sheet: Viral Species
Species Name	RefSeq Genome Level	Assembly Accession Number
Alfalfa mosaic virus (viruses)	Full Genome	GCF_000847525.1	Included
White lupin mosaic virus (viruses) strain W	Full Genome	GCA_002828285.1	Included
Bean yellow mosaic virus (viruses) strain MB4	Full Genome	GCF_000863145.1	Included
Cucumber mosaic virus (cucumber mosaic cucumovirus)	Full Genome	GCA_003129445.1	Included
Cucumber mosaic virus (cucumber mosaic cucumovirus)	Full Genome	GCA_003129425.1	Included
Cucumber mosaic virus (cucumber mosaic cucumovirus)	Full Genome	GCA_003129405.1	Included
Cucumber mosaic virus (cucumber mosaic cucumovirus)	Full Genome	GCA_003129385.1	Included
Cucumber mosaic virus (cucumber mosaic cucumovirus)	Full Genome	GCA_003129365.1	Included
Cucumber mosaic virus (cucumber mosaic cucumovirus)	Full Genome	GCA_003129345.1	Included
Cucumber mosaic virus (cucumber mosaic cucumovirus)	Full Genome	GCA_003129325.1	Included
Cucumber mosaic virus (cucumber mosaic cucumovirus)	Full Genome	GCA_003129305.1	Included
Cucumber mosaic virus (cucumber mosaic cucumovirus)	Full Genome	GCA_003129285.1	Included
Cucumber mosaic virus (cucumber mosaic cucumovirus)	Full Genome	GCA_003129265.1	Included
Cucumber mosaic virus (cucumber mosaic cucumovirus)	Full Genome	GCA_003129245.1	Included
Cucumber mosaic virus (cucumber mosaic cucumovirus)	Full Genome	GCA_003129225.1	Included
Cucumber mosaic virus (cucumber mosaic cucumovirus)	Full Genome	GCA_003129205.1	Included
Cucumber mosaic virus (cucumber mosaic cucumovirus)	Full Genome	GCA_003129185.1	Included
Cucumber mosaic virus (cucumber mosaic cucumovirus)	Full Genome	GCA_003129165.1	Included
Cucumber mosaic virus (cucumber mosaic cucumovirus)	Full Genome	GCA_003129145.1	Included
Cucumber mosaic virus (cucumber mosaic cucumovirus)	Full Genome	GCA_003129125.1	Included
Cucumber mosaic virus (cucumber mosaic cucumovirus)	Full Genome	GCA_003129105.1	Included
Cucumber mosaic virus (cucumber mosaic cucumovirus)	Full Genome	GCA_003129085.1	Included
Cucumber mosaic virus (cucumber mosaic cucumovirus)	Full Genome	GCA_003129065.1	Included
Pea seed-borne mosaic virus (viruses) strain DPD1	Full Genome	GCF_000860445.1	Included
Broad bean wilt virus 1 (viruses) strain ATCC PV132	Full Genome	GCF_000853465.1	Included
Potato virus Y strain Wilga 156 (viruses)	Full Genome	GCA_002987655.1	Included
Potato virus Y strain C (viruses)	Full Genome	GCA_002987635.1	Included
Potato virus Y (viruses)	Full Genome	GCA_002987625.1	Included
Potato virus Y strain NTN (viruses) strain NTN	Full Genome	GCA_002828885.1	Included
Potato virus Y (viruses) strain common strain	Full Genome	GCA_002828865.1	Included
Potato virus Y (viruses) strain N	Full Genome	GCF_000862905.1	Included
Cauliflower mosaic virus (viruses)	Full Genome	GCF_000848745.2	Included
Cauliflower mosaic virus (viruses)	Full Genome	GCF_000848745.1	Included
Beet yellows virus (viruses)	Full Genome	GCF_000860605.1	Included
Parsnip yellow fleck virus (viruses)	Full Genome	GCF_000862945.1	Included
Black raspberry necrosis virus (viruses)	Full Genome	GCF_000867325.1	Included
Strawberry mottle virus (viruses)	Full Genome	GCF_000850445.1	Included
Pea enation mosaic virus 1 (viruses) strain ID	Full Genome	GCA_002826625.1	Included
Pea enation mosaic virus 1 (viruses) strain WSG	Full Genome	GCF_000852845.1	Included
Potato leafroll virus (viruses) strain 1	Full Genome	GCF_000856725.1	Included
Carrot mottle virus (viruses)	Full Genome	GCF_000893875.1	Included
Banana bunchy top virus (viruses)	Full Genome	GCA_003126625.1	Included
Banana bunchy top virus (viruses)	Full Genome	GCA_003126605.1	Included
Banana bunchy top virus (viruses)	Full Genome	GCA_003126585.1	Included
Banana bunchy top virus (viruses)	Full Genome	GCA_003126565.1	Included
Banana bunchy top virus (viruses)	Full Genome	GCA_003126545.1	Included
Banana bunchy top virus (viruses)	Full Genome	GCA_003126525.1	Included
Banana bunchy top virus (viruses)	Full Genome	GCA_003126505.1	Included
Banana bunchy top virus (viruses)	Full Genome	GCA_003126485.1	Included
Banana bunchy top virus (viruses)	Full Genome	GCA_003126465.1	Included
Banana bunchy top virus (viruses)	Full Genome	GCA_003126445.1	Included
Banana bunchy top virus (viruses)	Full Genome	GCA_003126425.1	Included
Banana bunchy top virus (viruses)	Full Genome	GCA_003126405.1	Included
Banana bunchy top virus (viruses)	Full Genome	GCA_003126385.1	Included
Banana bunchy top virus (viruses)	Full Genome	GCA_003126365.1	Included
Banana bunchy top virus (viruses)	Full Genome	GCA_003126345.1	Included
Banana bunchy top virus (viruses)	Full Genome	GCA_003126325.1	Included
Banana bunchy top virus (viruses)	Full Genome	GCA_003126305.1	Included
Banana bunchy top virus (viruses)	Full Genome	GCA_003126285.1	Included
Banana bunchy top virus (viruses)	Full Genome	GCA_003126265.1	Included
Banana bunchy top virus (viruses)	Full Genome	GCA_003126245.1	Included
Blueberry shoestring virus (viruses) strain BSSV	Full Genome	GCF_001586925.1	Included
Lettuce necrotic yellows virus (viruses)	Full Genome	GCF_000865305.1	Included
Sonchus yellow net nucleorhabdovirus (viruses)	Full Genome	GCF_000848205.2	Included
Sonchus yellow net nucleorhabdovirus (viruses)	Full Genome	GCF_000848205.1	Included
			Included
			Included
			Included
			Included
			Included
			Included
			Included
			Included
			Included
			Included
			Included
			Included
			Included
			Included
			Included
			Included
			Included
			Included
			Included
			Included
			Included
			Included
			Included
			Included

## Sheet: Viral Mapping
					G006 Gut Viral Mapping											G006 Bacteriome Viral Mapping
Organism name		Percentage				Read Count					Organism name		Percentage				Read Count
Lettuce necrotic yellows virus			1e-06				2				Potato leafroll virus			2e-06				39
Sonchus yellow net nucleorhabdovirus			0				1				Cucumber mosaic virus			1e-06				18
Potato virus Y strain C			0				1				Pea enation mosaic virus 1			1e-06				15
Potato leafroll virus			0				1				Bean yellow mosaic virus			0				7
Parsnip yellow fleck virus			0				1				Cauliflower mosaic virus			0				6
Cucumber mosaic virus			0				1				Black raspberry necrosis virus			0				6
Alfalfa mosaic virus			0				1				Beet yellows virus			0				6
											Potato virus Y strain NTN			0				5
Total			1e-06				8				Potato virus Y			0				5
											White lupin mosaic virus			0				3
											Carrot mottle virus			0				3
											Banana bunchy top virus			0				3
											Strawberry mottle virus			0				2
											Potato virus Y strain C			0				2
											Pea seed-borne mosaic virus			0				2
											Parsnip yellow fleck virus			0				2
											Sonchus yellow net nucleorhabdovirus			0				1
											Potato virus Y strain Wilga 156			0				1
											Broad bean wilt virus 1			0				1
											Alfalfa mosaic virus			0				1
											Total			4e-06				128
					G002 Gut Viral Mapping											G002 Bacteriome Viral Mapping
Organism name		Percentage				Read Count					Organism name		Percentage				Read Count
Potato virus Y strain C			5e-06				47				Pea seed-borne mosaic virus			2.3e-05				278
Beet yellows virus			2e-06				18				Potato leafroll virus			5e-06				64
Cauliflower mosaic virus			2e-06				16				Cucumber mosaic virus			3e-06				38
Banana bunchy top virus			1e-06				12				White lupin mosaic virus			2e-06				30
Potato virus Y strain NTN			1e-06				6				Bean yellow mosaic virus			1e-06				18
Parsnip yellow fleck virus			1e-06				6				Pea enation mosaic virus 1			1e-06				13
Bean yellow mosaic virus			1e-06				6				Cauliflower mosaic virus			1e-06				12
Lettuce necrotic yellows virus			0				4				Black raspberry necrosis virus			1e-06				10
Strawberry mottle virus			0				3				Beet yellows virus			1e-06				8
Sonchus yellow net nucleorhabdovirus			0				3				Broad bean wilt virus 1			1e-06				7
Cucumber mosaic virus			0				3				Banana bunchy top virus			1e-06				7
White lupin mosaic virus			0				2				Potato virus Y strain C			0				6
Blueberry shoestring virus			0				2				Potato virus Y strain NTN			0				5
Black raspberry necrosis virus			0				2				Potato virus Y			0				5
Potato virus Y strain Wilga 156			0				1				Strawberry mottle virus			0				4
Potato virus Y			0				1				Parsnip yellow fleck virus			0				4
Potato leafroll virus			0				1				Potato virus Y strain Wilga 156			0				3
Pea seed-borne mosaic virus			0				1				Lettuce necrotic yellows virus			0				3
Pea enation mosaic virus 1			0				1				Alfalfa mosaic virus			0				2
											Sonchus yellow net nucleorhabdovirus			0				1
Total			1.3e-05				135				Carrot mottle virus			0				1
											Total			4e-05				519
					USDA Gut Viral Mapping											USDA Bacteriome Viral Mapping
Organism name			Percentage				Read Count				Organism name		Percentage				Read Count
Potato virus Y strain C			1e-05				92				Pea seed-borne mosaic virus			4e-06				62
Parsnip yellow fleck virus			2e-06				15				Potato leafroll virus			3e-06				37
Beet yellows virus			2e-06				14				Cucumber mosaic virus			1e-06				19
Cauliflower mosaic virus			1e-06				11				Parsnip yellow fleck virus			1e-06				11
Cucumber mosaic virus			1e-06				10				Beet yellows virus			1e-06				9
Potato virus Y			1e-06				8				White lupin mosaic virus			1e-06				7
Bean yellow mosaic virus			1e-06				8				Bean yellow mosaic virus			1e-06				7
White lupin mosaic virus			1e-06				5				Sonchus yellow net nucleorhabdovirus			0				5
Pea enation mosaic virus 1			1e-06				5				Potato virus Y strain C			0				5
Black raspberry necrosis virus			1e-06				5				Cauliflower mosaic virus			0				5
Banana bunchy top virus			1e-06				5				Broad bean wilt virus 1			0				5
Sonchus yellow net nucleorhabdovirus			0				4				Banana bunchy top virus			0				5
Potato virus Y strain Wilga 156			0				4				Potato virus Y			0				4
Pea seed-borne mosaic virus			0				4				Pea enation mosaic virus 1			0				4
Potato leafroll virus			0				3				Black raspberry necrosis virus			0				3
Strawberry mottle virus			0				1				Potato virus Y strain Wilga 156			0				1
Potato virus Y strain NTN			0				1				Carrot mottle virus			0				1
Lettuce necrotic yellows virus			0				1				Blueberry shoestring virus			0				1
Carrot mottle virus			0				1				Alfalfa mosaic virus			0				1
Broad bean wilt virus 1			0				1
Alfalfa mosaic virus			0				1				Total			1.2e-05				192
Total			2.2e-05				199
