# Supplementary material for: The green peach aphid gut contains host plant microRNAs identified by comprehensive annotation of Brassica oleracea small RNA data
Source: Sci Rep. 2019 Dec 11;9:18904. doi: 10.1038/s41598-019-54488-1 (PMC6906386; doi:10.1038/s41598-019-54488-1)
Supplement: Supplementary file 4 — Supplementary information [file 41598_2019_54488_MOESM4_ESM.xlsx]

## Sheet: Full Annotation
The green peach aphid gut contains host plant microRNAs identified by comprehensive annotation of Brassica oleracea small RNA data Max C. Thompson, Honglin Feng, Stefan Wuchty, and Alex C. C. Wilson
qseqid	Percent mapped to mature and star	Mature length	Mature	Mapped to Mature	Star	Mapped to Star	Star Length	Precursor	Secondary Structure	Location	Strand	qlen	qstart	qend	sseqid-species	sseqid-mir	slen	sstart	send	length	pident	nident	qcovs	evalue	37-46_m	56-58_m	19_m	12_m	37-46_s	56-58_s	19_s	12_s	qlen	qstart	qend	sseqid-species	sseqid-mir	slen	sstart	send	length	pident	nident	qcovs	evalue	21
Cluster_4068	92.07	21	UUGGACUGAAGGGAGCUCCCU	19304	AGAGCUUCCUUGAGUCCAUUC	19	21	GUAGGAAUAUAUAUCGAGGGAGAGCUUCCUUGAGUCCAUUCAGAGGCUGUGAUAUGAUCCAAUUAGUUUCCGACUCAUCCAUCCAAAUACCGAGUUACUAAAUUUUAAGCUAGACUCGUUAAAUGAAUGAAUGAUGCGGUAGACAAAUUGGAACAUUGAUUCUCUUUGGUUGGACUGAAGGGAGCUCCCUCUCUCUUAAUACUAUAAUUU	).)))).........(((((.((((((((((.((((((.(((((((..((.(.(((.(((((((.(((((((..((((.(((.((..((.((((((.((........))...)))))).))..)).))).))))..))).)))).))))))).)))).))..))))))).)))))).)))))))))).)))))..........(((((((	NC_027748.1:11076253-11076462	+	210	1	197	bra	MIR319	199	3	199	197	98.98	195	94	1e-96
Cluster_4360	89.16	22	UACAAAGCUGAAGCUAACUAUG	364	UAGUCAGCUCCAGCUAUGUACA	11	22	GGGGCAAGAGGGCAACCAUGUACAAAGCUGAAGCUAACUAUGUGAAGUAUGGUAAUCCCAUAAUUAGCUUAUAUUUUGGUAUUGGCUAAGACUAGAUUCUACAUAUAUGCCUGACUUCACAUAGUCAGCUCCAGCUAUGUACAUGGUUCCCAUUCUACCACUU	(((...((.(((.(((((((((((.(((((.((((.((((((((((((..(((((((......((((((.((((....)))).)))))).....)))..........))))..)))))))))))).)))).))))).)))))))))))))).))...)).)))	NC_027748.1:11901352-11901514	+	163	1	163	bra	MIR9553	188	1	162	163	97.55	159	100	2e-74
Cluster_5097	85.53	22	UUUCAUCUUAGAGAAUGUUGUC	177	CAACAUUUUCAAGAUGGAAAA	4	21	ACAACGAGUUUUGCUCAGGACAACAUUUUCAAGAUGGAAAAUGUUUUUGACUUAUGUAGCUGUGAUCAAAUUUUCGCAGCCACGGUUAAGUCAAAAGUAUGUUUCAUCUUAGAGAAUGUUGUCCAGAACCAAUUUCGUCCAGC	...(((((.((.(.((.((((((((((((((((((((((.(((((((((((((((((.(((((((........))))))).)))..)))))))))))))).))))))))).))))))))))))).)).).)).))))).((((	NC_027748.1:13651081-13651223	-	143	3	133	bol	MIR9408	131	1	131	131	100	131	92	1e-63
Cluster_7031	94.78	21	UGAUUGAGCCGCGCCAAUAUC	1103	UAUUGGCCUGGUUCAUUCAGA	97	21	CACGAAAGAGUCCCCUUUGAUAUUGGCCUGGUUCAUUCAGAUCUUCUUGAACCACAUUAUAUGCAUUCUCUUAGAUAUCUGAUUGAGCCGCGCCAAUAUCUCAGUGCUCUCUCGUAGAUC	((.((.(((((...((..(((((((((.(((((((.((((((..(((.((....(((...))).....))..))).)))))).))))))).)))))))))..)).))))).))(((((((	NC_027748.1:18158607-18158726	-	120	2	115	bra	MIR171e	119	1	119	119	89.08	106	95	1e-36
Cluster_22854	98.39	21	UGAAGCUGCCAGCAUGAUCUA	508594	GAUCAUGUUCGCAGUUUCACC	46	21	AACGGUGCACAGGCAUCUGAUGAAGCUGCCAGCAUGAUCUAAUUAACUUUCUUUCUCUGUUGAUUUUAUGACGAUGGAAAAGAGAUGAGUGUCGAUUAGAUCAUGUUCGCAGUUUCACCCAUUGACUGUCGCACCCUUA	((.(((((((((.((...(.(((((((((.((((((((((((((.((.(((..(((((.((.(((.......))).))..))))).))).)).)))))))))))))).))))))))).)...)).)))).)))))....	NC_027748.1:31644078-31644216	-	139	4	135	bra	MIR167c	132	1	132	132	98.48	130	95	2e-61
Cluster_14671	94.44	21	UUGACAGAAGAUAGAGAGCAC	717	GCUCUCUAUACUUCUGUCAAUA	32	22	UUUGGGAGUGAUGCAGGUUGUUGACAGAAGAUAGAGAGCACUAAGGAUGACAUGCAAGUACAAGGAUAUAAGGAAAUUCAAGAAAGAGAGGAAAAAAGAGCCUGCAUCUUUACUCUUUUGUGCUCUCUAUACUUCUGUCAAUACCAUUAUUUAUUCCUCUCUC	(..(((((.((...(((.(((((((((((((((((((((((.((((((((.(((((.......((...........(((........)))..........)))))))..))).))))).))))))))))).))))))))))))............)))...))	NC_027748.1:35477053-35477215	-	163	4	158	bna	MIR156c	155	1	155	155	100	155	95	1e-76
Cluster_1224	93.94	20	UGACAGAAGAGAGUGAGCAC	23	GCUCACUGCUCUuUCUGUCAGG	1	22	UUAGAGAAACGCAAAGAAACUGACAGAAGAGAGUGAGCACACAAAGGCACUUUGCAUGUUCGAUGCAUUUGCUUCUCUUGCGUGCUCACUGCUCUAUCUGUCAGGUUCCGGCACCGAUUCUUUUU	...((((((((....((..(((((((((((((((((((((.((((((((...(((((.....)))))..)))))...))).))))))))).)))).))))))))..))(((.(((((......))	NC_027748.1:3778419-3778543	+	125	10	119	bna	MIR156d	110	1	110	110	100	110	88	2e-52
Cluster_16964	100	21	GACCUCAGGAUGCGGAUUACC	7	UAAUCUGCAUCCUGGGGUUUA	1	21	GAGUAUUGGUGAGGACCGGGUAAUCUGCAUCCUGGGGUUUACGGUUUAAGAACACACAAAGUGUGCGUAUGCAUAUGUAUAUGUGUGUUAGUAAAGCUUUUAGACCUCAGGAUGCGGAUUACCUCUUCCUUACAAUACGAACA	..((((((.((((((..((((((((((((((((((((((((.(.((((..((((((((..((((((....)))))).....))))))))..)))).)...))))))))))))))))))))))))..)))))))))))).....	NC_027748.1:41171980-41172122	-	143	4	139	bna	MIR2111c	136	1	136	136	100	136	95	2e-66
Cluster_15807	84.38	21	GACCUCAGGAUGCGGAUUACC	20	UAAUCUGCAUCCUGGGGUUUA	1	21	GAGUAUUGGUGAGGACCGGGUAAUCUGCAUCCUGGGGUUUAAGGUUUAAAUACACACAAAAUAUGUAUACGUAUAUAUAUAUGUGUGUGUGUGUGUGUGUUAGUAUAGCUUUAGACCUCAGGAUGCGGAUUACCUCUUCCUUACAAUACGUACA	..((((((.((((((..(((((((((((((((((((((((((((((.....(((((((..((((((((((((((....)))))))))))))).)))))))......)))))))))))))))))))))))))))))..)))))))))))).....	NC_027748.1:41194839-41194992	-	154	4	150	bra	MIR2111	137	1	137	149	86.58	129	95	1e-45
Cluster_36858	87	20	GACCUCAGGAUGCGGAUUAC	143	AAUCUGCAUCCUGGGGUUUA	1	20	AGUAUUGGUGAGGACCGGGUAAUCUGCAUCCUGGGGUUUAAGGUUUAAAUACACACAAAAUAUGUAUACGUAUAUAUAUAUGUGUGUGUGUGUGUGUGUUAGUAUAGCUUUAGACCUCAGGAUGCGGAUUACCUCUUCCUUACAAUACGUAC	.((((((.((((((..(((((((((((((((((((((((((((((.....(((((((..((((((((((((((....)))))))))))))).)))))))......)))))))))))))))))))))))))))))..))))))))))))....	NC_027748.1:41194840-41194991	-	152	3	149	bra	MIR2111	137	1	137	149	86.58	129	97	1e-45
Cluster_1376	89.28	23	UGCUCACGGCUCUUUCUGUCAGU	484	UGACAGAAGAGAGUGAGCACA	22	21	GAAAUGCAACAGAGAAAAACUGACAGAAGAGAGUGAGCACAUGCAGGCACUGUUAUGUCUCCAUAACUUUGCGUGUGCGUGCUCACGGCUCUUUCUGUCAGUUGCCUGACUUCUCGCUUUCU	....))))).(((((((((((((((((((((.((((((((.((((.(((..((((((....))))))..))).)))).))))))))..))).)))))))))))((..(....)..)))))))	NC_027748.1:4212673-4212794	-	122	1	119	bra	MIR156e	119	1	119	120	94.17	113	98	8e-46
Cluster_4894	97.14	20	UGCCUGGCUCCCUGUAUGCC	52178	CGUACAGAGUAGUCAAGCAUG	140	21	AUAUAUAUGAUACGAAGUCAUGCCUGGCUCCCUGUAUGCCACAAGUAAAUACCGAUCUCAUUAUGAAAUCGGACACUAGUGGCGUACAGAGUAGUCAAGCAUGACUACUGAUAUUCUUGAUAU	)))))))).......((((((((.((((((.(((((((((((.(((.....(((((.(((...))).)))))..))).))))))))))).).))))).))))))))(((.((((.......))	NC_027748.1:6320557-6320679	+	123	17	105	bna	MIR160d	89	1	89	89	100	89	72	6e-41
Cluster_2535	87.64	21	CCCGCCUUGCAUCAACUGAAU	868	UCGCUUGGUGCAGGUCGGGAC	265	21	AGUCACCGCCGGGCUCGGAUUCGCUUGGUGCAGGUCGGGACUAAUUCGCUGACACAGCCACGUGGAUUUUCCUUAUUGGUUUGUGAGCAGGGAUUGGAUCCCGCCUUGCAUCAACUGAAUCGGAGCCUUGAUGGUGAAAG	.))))..)))((((((.((((((.((((((((((.(((((((((((((((.(((.(((((...(((...)))....)))))))).)))..))))))).))))).)))))))))).)))))).)))))).)))))))))))	NC_027748.1:7574430-7574569	+	140	4	136	ath	MIR168a	138	1	138	139	88.49	123	95	2e-42
Cluster_20005	83.05	21	UUGACAGAAGAAAGAGAGCAC	76	GCUCUCUUUACUUCUGCCACCA	3	22	GAGAAGAAGAUGAGAAAAUGUUGACAGAAGAAAGAGAGCACAAGCCGGGAUUAGCAAAAAGAGAGUUUUGCCCUUGUCGGGAGUGUGCUCUCUUUACUUCUGCCACCAUCAUCGCGUGUGAGCGUAAG	))))))))))...((..(((.((.((((((((((((((((((..((((.(...((((((......))))))...).))))...)))))))))))).)))))).)).)))..))))))))).)..))))	NC_027749.1:10371470-10371597	+	128	10	116	ath	MIR156h	106	1	106	107	94.39	101	84	2e-41
Cluster_41471	97.94	21	UUGACAGAAGAUAGAGAGCAC	128811	GCUCUCUAGCCUUCUGUCAUCA	63	22	UUUGAGAGGCAUUGAGAGUGUUGACAGAAGAUAGAGAGCACAGAUGAUGAGAUACAAUCCGGAACAGUUUCUUUGCAUCUUACUCCUUUGUGCUCUCUAGCCUUCUGUCAUCACUUCCUAUUAGCUUAAUCUU	.))))))))..))))(((((.(((((((((.(((((((((((((.((((((((.(((...((((....))))))).)))))).)).)))))))))))))..))))))))).))))).....))))........	NC_027749.1:15370887-15371019	+	133	6	127	aly	MIR157a	123	1	122	122	94.26	115	92	5e-49
Cluster_32077	95.93	21	UCGAUAAACCUCUGCAUCCAG	2323	GGAGGCAGCGGUUCAUCGAUC	43	21	UUAAAAGAGUGAAAGUCGCUGGAGGCAGCGGUUCAUCGAUCUCUUCCUGUGGAUUUUAUUUUUGGUUGUUUGUUGUUGUUGGAAAGAGAUUAAAAGCAUGAACGGAUCGAUAAACCUCUGCAUCCAGCGGUUGCCUCUUCUAUCAAU	..))))))).)))))((((((((.((((.((((.((((((((.(((.(((...(((((.((((..((..............))..)))).)))))))).))).)))))))).)))).)))).))))))))...((((..((((((((	NC_027749.1:1756396-1756542	-	147	3	144	aly	MIR162a	228	52	172	142	74.65	106	97	2e-22
Cluster_17832	92.08	21	UGGAGAAGCAGGGCACGUGCA	1833	CAUGUGCCCAUCUUCCCCAUC	14	21	AGAAGGUGUGCUGAGCAAGAUGGAGAAGCAGGGCACGUGCAUUACUAACUCAUCUCUUAGUCCACAUAUAUACACUCUCCCCAAAUGCAUGUAUAUGAUAGAGAUGUGUGUGAAGUGUGUUGAGUUAGUUCUUCAUGUGCCCAUCUUCCCCAUCAUGACCACUUCACCUUGAUG	...))))).))).)))..(((((.((((..(((((((((....(((((((((..........(((((.(((((((((((..((.(((....))).))...)))).)))))))..))))).)))))))))....)))))))))..)))).))))).....(((((((.(......	NC_027749.1:183037-183210	-	174	19	154	aly	MIR164b	161	1	161	161	75.78	122	78	3e-28
Cluster_25309	94.44	21	GUUCCUCUGAGCACUUCAUUG	8	CUGAAGUGUUUGGGGGAACUC	4	21	UUGGUCGGAUGUUUCCUAAAGUUCCUCUGAGCACUUCAUUGGAGAAAAUCAUUUGCUAUCAAAAUGUAUUCCACUGAAGUGUUUGGGGGAACUCCUGGACUCAUCCGGUAUUUU	))))(((((((..(((...(((((((((((((((((((.(((((.....(((((.......)))))..))))).)))))))))))))))))))...)))..)))))))......	NC_027749.1:19275552-19275665	-	114	4	107	bra	MIR395d	108	1	108	109	88.99	97	91	2e-34
Cluster_49547	97.68	22	UCAUUGAGUGCAGCGUUGAUGU	1582	AUCAAUGUUGGCUCAAUUAUG	5	21	UCCCUGGAUUUGAAUGAACAUCAUUGAGUGCAGCGUUGAUGUGAUUUACUUUUUUUAUUGUUGAAUGGAUUAAAGCAAUUUACAUCAAUGUUGGCUCAAUUAUGUUUUUCUGAUUUUCAGGAUC	((((((((...(((.((((((.(((((((.((((((((((((((.((.((((.((((((....))))))..)))).)).))))))))))))))))))))).))))))))).....))))))...	NC_027749.1:26130865-26130988	-	124	3	122	aly	MIR397a	126	2	126	125	88.8	111	97	9e-39
Cluster_32560	98.14	20	UGACAGAAGAGAGUGAGCAC	9846	GCUUACUCUCUCUCUGUCACC	1	21	AUAUUGAAGGUAAGGGGAGGUGACAGAAGAGAGUGAGCACACAUGGUGGCUUUCUUGCAUGCUUUUUUCAAUUAGGGUUUCAUGCUUGAAGCUAUGUGUGCUUACUCUCUCUCUGUCACCCCUUCUCUCUCUCUCUCACC	.)))))).((..(((((.(((((((((((((((((((((((((((((....(((..(((((((((........))))...)))))..))))))))))))))))))))))).))))))))).)))))..))......))))	NC_027749.1:2654351-2654490	+	140	21	137	ssp	MIR156	543	5	121	119	81.51	97	84	5e-24
Cluster_35565	64.29	21	GGAGUGUCAUGAGAACACGGA	4	UGUGUUCUCAGGUCACCCCUU	1	21	ACAACAGGUGAAAUCUCAAAGGAGUGUCAUGAGAACACGGAUCCUCUUGUUUCUUUAAGAUUUCCACUGAAACCAUUGAGUAUUGUGUUCUCAGGUCACCCCUUUGAAUCUCCCCCGUUCCAUU	(((..(((((((((.(((((((.(((.(.((((((((((.((.(((..(((((...............)))))....))).)))))))))))).).))).))))))).................	NC_027749.1:43794836-43794959	+	124	14	108	bol	MIR398a	95	1	95	95	100	95	77	3e-44	0	0	0	0	4	0	0	0
Cluster_83114	98.07	20	UGGAGAAGCAGGGCACGUGC	73207	ACGUGUUCUACUACUCCAAC	1	20	AAUGGGUGAGUAACACUUGCUGGAGAAGCAGGGCACGUGCGAACAAAUGAGAUCGAUCGGUCUAUGUUGAUCAUAUUUUCGCACGUGUUCUACUACUCCAACACGUGUGUCUCCCCCCUCCC	...(((.(((..((((.((.(((((.((.((((((((((((((..((((.(((((((........))))))).)))))))))))))))))).)).))))).)).))))..)))))).(((((	NC_027749.1:48496598-48496719	+	122	8	117	bra	MIR164b	112	1	110	110	97.27	107	90	5e-48
Cluster_84270	59.6	20	CAGCCAAGGAUGACUUGCCG	368	GCAAGUUGUCCUUCGGCUACA	1	21	AAGUGGAGUAGAGUAUAAUGCAGCCAAGGAUGACUUGCCGAAACGUCGUUCAUCAUGCGUAUAGGUAUUGGUGAUGAACAUAUUUCUGGCAAGUUGUCCUUCGGCUACAUUUUGCUCUCUUCUACUUAU	(.((((((.((((((.((((.((((((((((((((((((((((.((.(((((((((..(((....)))..))))))))))).)))).)))))))))))))).)))).)))).)))))).))))))))))	NC_027749.1:49784507-49784635	-	129	1	129	bna	MIR169n	150	12	140	129	91.47	118	100	2e-47
Cluster_38552	70.39	21	UGCCAAAGGAGAGUUGCCCUG	49	GGGCAUCUUUCUAUUGGCACG	41	21	CAAUAAGCAGAGCAGUAAUAGGGCAUCUUUCUAUUGGCACGCGACUAUGCAAUUUGCUCUUUUGUGUUCUUGGUAGCUUAUUGGCUUUGUCACUUGCCAAAGGAGAGUUGCCCUGUCACUGCUUCCGCUUAAACA	...(((((.(((((((.((((((((.((((((.((((((.(.(((...(((((..(((((...........)).)))..))).))...))).).)))))).)))))).)))))))).)))))))..)))))...)	NC_027749.1:51136598-51136732	+	135	4	131	aly	MIR399c	125	1	125	129	88.37	114	95	7e-41
Cluster_36069	91.91	21	GGAAUCUUGAUGAUGCUGCAU	112	GCAGCAUCAUUAAGAUUCACA	4	21	AACAGCCGGUAGUUGCAGAUGCAGCAUCAUUAAGAUUCACAAGUGAAGUGGUUUCCUUUGUUUUCGCCUCUCCAUCCGAAAACAAAGGGUUCUUCUCGAAUGGGAAUCUUGAUGAUGCUGCAUCAGCAUAUACAUGGCUACUC	...((((((((..(((.(((((((((((((((((((((.((..(((.(.((..(((((((((((((..........)))))))))))))..)).))))..)).))))))))))))))))))))).)))..))).)))))....	NC_027749.1:7865589-7865731	-	143	3	140	bna	MIR172c	138	1	138	138	98.55	136	97	9e-65
Cluster_20632	91.28	21	AAGCUCAGGAGGGAUAGCGCC	492	CGCCAUCCAUCCUGAGUUCCA	1	21	AUAGUAGAGAAGUAGCUCCAAAGCUCAGGAGGGAUAGCGCCAUAACUCAGUCAAUUAGUAUACAUACGUUUGUAUAUAAAUGGCGCCAUCCAUCCUGAGUUCCAUGGCUUCUUCUUGCUUUUAU	..((((.(((((.((((....(((((((((.((((.(((((((..............(((((((......)))))))..))))))).)))).)))))))))....)))).)))))))))..)))	NC_027749.1:8501508-8501631	-	124	2	124	bna	MIR390c	128	4	126	126	88.1	111	99	1e-36
Cluster_31630	98.29	21	AGAAUCUUGAUGAUGCUGCAU	47764	GCAGCACCAUCAAGAUUCACA	582	21	AUCAGUCGUUUUUUGUAGGCGCAGCACCAUCAAGAUUCACAUGGAAUUGAAAAAUCUCCUAAUUUUUAAUUAGGGUUUUGAUAUGUAUAUGAGAAUCUUGAUGAUGCUGCAUCAACAACCGACGGCUAUACA	))).((((((..((((.((.((((((.(((((((((((.((((..((...(((((..(((((((...))))))))))))...))...)))).))))))))))).)))))).)).))))..))))))))))))	NC_027749.1:892618-892749	-	132	7	124	bol	MIR172a	119	1	119	119	99.16	118	89	2e-54
Cluster_39435	83.33	22	GGGCGAAUACUCUUAUGGCAGA	8	UGCCAAAGGAGAUUUGCCCCG	1	21	CAAUGUAUGGCUGCAUUACUGGGCGAAUACUCUUAUGGCAGAUGAUUUUGGCAUUGCUUGAGAUGAAAGCAAAAUGUUUCUCUGCCAAAGGAGAUUUGCCCCGCAAUUCAUCCCAUGCAAACA	...(((((((.((.(((.(.((((((((.(((((.(((((((.((....((((((((((.......)))))..)))))))))))))).))))))))))))).).))).))..)))))))....	NC_027750.1:10406928-10407050	-	123	2	121	aly	MIR399d	135	8	121	120	85.83	103	98	2e-33
Cluster_43347	89.76	21	AAGCUCAGGAGGGAUAGCGCC	915	CGCUGUCCAUCCUGAGUUUCA	286	21	AAAGUACAGAAGAAUCUGUAAAGCUCAGGAGGGAUAGCGCCAUCAUCAUCAUCUCAUUCAAAUCGAUAUUUUGGCGCUGUCCAUCCUGAGUUUCAUUGGCUCUUCUUACUACAAU	..((((.((((((.((.((.((((((((((.(((((((((((..((.(((..............)))))..))))))))))).)))))))))).)).)).)))))))))).....	NC_027750.1:12405832-12405946	+	115	2	115	aly	MIR390a	129	10	121	114	91.23	104	99	7e-40
Cluster_43511	91.22	21	UGCCUGGCUCCCUGUAUGCCA	451	GCGUAUGAGGAGCCAAGCAUA	62	21	GUAUGAUAUAUUUGUAUAUAUGCCUGGCUCCCUGUAUGCCAUACACUAAGUUCAUCGAUCUUCGGCGACCUCCGUGGAUGGCGUAUGAGGAGCCAAGCAUAAUCUCAUCAUAUAGAUAUUU	((((..(((((.((....(((((.(((((((.(((((((((..(((..((.((.((((...)))).)).))..)))..))))))))).))))))).)))))....))..))))).))))))	NC_027750.1:12821848-12821968	+	121	1	118	aly	MIR160a	158	22	140	120	84.17	101	98	2e-28
Cluster_85328	94.94	22	UUGCAAGCCAGACAUUUCCUUU	123	AGAGAUGUCUGGCUUGCAACA	13	21	CAAUGCAAACACUGUGGCAAAGAGAUGUCUGGCUUGCAACAUCUGAAAUGUCACUUGGGUGGUUUAGGUCCAGAUGUGAACAUGUCACAUCUACUGUUAGAGAUGUUGCAAGCCAGACAUUUCCUUUCCCACAGUGUUCACAGUCCU	...((..((((((((((.((((((((((((((((((((((((((..(((.((((....))))....(((..((((((((.....))))))))))))))..)))))))))))))))))))))).)))).))))))))))..)).))).	NC_027750.1:25151736-25151882	-	147	1	145	bra	MIR9558	146	1	146	146	97.95	143	99	2e-66
Cluster_70017	98.22	20	UGACAGAAGAGAGUGAGCAC	9854	GCUUACUCUCUCUCUGUCACC	1	21	AUAUCAAAGGUAAGAGGAGGUGACAGAAGAGAGUGAGCACACAUGGUGGCUUUCUUGCAUGCGUUUUUAAUUAGGGUUUUAUGCUUGAAGCUAUGUGUGCUUACUCUCUCUCUGUCACCUCUUCUCUCUCUUUCUCUCU	))...(((((..(((((((((((((((((((((((((((((((((((....(((..((((((.((.......)).))...))))..))))))))))))))))))))))).)))))))))))))))..).))))......	NC_027750.1:2679058-2679196	+	139	21	117	ssp	MIR156	543	5	102	98	81.63	80	70	3e-20
Cluster_88735	98.37	21	UGAAGCUGCCAGCAUGAUCUA	517524	GAUCAUGUUCGUAGUUUCACC	4626	21	UAUGGUGCACCGGCAUCUGAUGAAGCUGCCAGCAUGAUCUAGUUAACUUUAUUUCUCCGUUGUUUAUCCAUGACAAUGGAAAAGGGAUAAGUGUCGAUUAGAUCAUGUUCGUAGUUUCACCCGUUGACUGUCGCACCCUUA	)..(((((..(((((.(.(.(((((((((.((((((((((((((.(((((((((((((((((((.......)))))))))...)))))))).)).)))))))))))))).))))))))).).).)).)))..)))))....	NC_027750.1:29799335-29799475	+	141	4	135	bra	MIR167a	134	1	132	132	100	132	94	3e-64
Cluster_36433	89.81	21	AUCCUCGGGAUACAGAUUACC	129	UAAUCUGCAUCCUGAGGUUUA	2	21	GGUACUUGAUGAGGAACUGGUAAUCUGCAUCCUGAGGUUUAAAAAUACAUAGGCACAUGCAAAUGUGUGUAUUAUAGUUUUUAAUCCUCGGGAUACAGAUUACCUCUUCCUUUUACUGAAAGUA	.((((((...((((((..(((((((((.(((((((((.((((((((..(((.((((((....)))))).)))....)))))))).))))))))).)))))))))..)))))).......)))))	NC_027750.1:332603-332726	+	124	4	120	bna	MIR2111b	119	3	119	117	100	117	94	4e-56
Cluster_70428	70.37	21	GGGUCGACAUGAGAACACAUG	46	UGUGUUCUCAGGUCACCCCUG	4	21	GAGGGUAGAGGACCUCGACAGGGUCGACAUGAGAACACAUGUGCAAUCAAAGGCUGUAAUGACGCCACGUCAUUGUAACAUAUAUCUCUCUUUUCAUGUGUUCUCAGGUCACCCCUGCUGAGCUCUCUCUCUACCGU	((.(((((((((.((((.(((((..(((.((((((((((((.............((((((((((...)))))))...)))..............)))))))))))).)))..))))).))))...)).))))))).)	NC_027750.1:3407999-3408135	+	137	10	132	bra	MIR398	124	3	124	123	95.12	117	90	4e-50	0	0	0	0	140	0	0	0
Cluster_94182	76.41	21	UCGGACCAGGCUUCAUCCCCC	1718	GGAAUGUUGUCUGGCUCGAGG	68	21	AAAGCGAUUUAGGGUUUAGAGGAAUGUUGUCUGGCUCGAGGUCAUGAAGAGUCGAUAUUUAACGAAAUACAAAACUCUAUAUGAUUCUCGGACCAGGCUUCAUCCCCCUCAACCUAUUCAUCGCAAUU	)..(((((...(((((.((.((.(((..((((((.(((((((((((.(((((...(((((....)))))....))))).))))).)))))).))))))..))).)).)).)))))....)))))....	NC_027750.1:36815005-36815132	-	128	2	128	aly	MIR166g	131	3	130	128	88.28	113	99	2e-40
Cluster_117310	96.18	20	UCGGACCAGGCUUCAUCCCC	56376	GAAUGUUGUCUGGCUCGAGG	855	20	AAGCGAUUUAGGGUUUAGAGGAAUGUUGUCUGGCUCGAGGUCAUGAAGAGUCGAUAUUUAACGAAAUACAAAACUCUAUAUGAUUCUCGGACCAGGCUUCAUCCCCCUCAACCUAUUCAUCGCAAU	..(((((...(((((.((.((.(((..((((((.(((((((((((.(((((...(((((....)))))....))))).))))).)))))).))))))..))).)).)).)))))....)))))...	NC_027750.1:36815006-36815131	-	126	1	124	aly	MIR166g	131	3	127	125	88.8	111	98	2e-40
Cluster_54399	72.66	21	UGCCAAAGGAGAGUUGCCCUG	48	GGGCAUCUUUCUAUUGGCACG	31	21	CAAUAAGAGGAGUAUUAAUUGGGCAUCUUUCUAUUGGCACGCGACUGUGCCAUUUGCUCUCUUUUCUUGUGUGUUUGGAUCUGUCACUUGCCAAAGGAGAGUUGCCCUGUCACUGCUUCCGCUUAAAUU	...((((.((((((......(((((.((((((.((((((.(.(((.(..(((..(((.(.........).)))..)))..).))).).)))))).)))))).)))))......))).))).))))....	NC_027750.1:38492339-38492467	-	129	4	125	aly	MIR399c	125	1	125	126	82.54	104	95	2e-28
Cluster_71761	84.84	21	UUCGCAGGAGAGAUAGCGCCA	16797	ACGGUAUUUCUCCUACGUAGC	69	21	AACUGCACAUAUAGAUUUGCUUCGCAGGAGAGAUAGCGCCAUCACAUUUUCUAAGAGUUUAGCUGAUGGUGAUGACGGUAUUUCUCCUACGUAGCUAUCCUUAUAUGUGCAUCUA	))))((((((((((((..(((.((.((((((((((.((.((((((..((.((((....))))..))..)))))).)).)))))))))).)).))).)))..))))))))).....	NC_027750.1:5654231-5654345	-	115	1	114	ath	MIR391	206	48	158	114	86.84	99	99	2e-33
Cluster_37966	86.67	21	GGAAUCUUGAUGAUGCUGCAU	7	GCAGCAUCAUUAAGAUUCACA	1	21	AACAGCCGGUAGUUGCAGAUGCAGCAUCAUUAAGAUUCACAAGAGAUGUGGUUUUCUUGUUUUCUCGCCUCUUGGGAAUCUUGAUGAUGCUGCAUCAGCAACUACAUGGCUACAC	)..(((((((((((((.(((((((((((((((((((((.((((((.((.((...........)).)).)))))).))))))))))))))))))))).)))))))).))))).(((	NC_027750.1:5981035-5981149	-	115	10	104	bra	MIR172d	95	1	95	95	100	95	83	3e-44
Cluster_58228	91.53	20	UGACAGAAGAGAGUGAGCAC	34	GCUCACUGCUCUAUCUGUCAGA	14	22	UUAGAGAAGUACAACGAUUUUGACAGAAGAGAGUGAGCACACAAACGCACUUGCAUGUUCGAUGCACUUGCAAUUCUCUUGCGUGCUCACUGCUCUAUCUGUCAGAUUCCUGCGCCGAUUCUUUUC	(((((((((.(((..((.((((((((((((((((((((((.(((..(((..(((((.....)))))..))).......))).))))))))).)))).))))))))).)).((.(((((......))	NC_027750.1:60817336-60817461	+	126	21	120	bra	MIR156g	110	12	110	101	93.07	94	79	5e-36
Cluster_111124	97.13	20	UGACAGAAGAGAGUGAGCAC	14729	GCUCACCUCUCUUUCUGUCAGU	97	22	AGAAAUGCAACAGAGAAAACUGACAGAAGAGAGUGAGCACUUGCAAGGCACUGUUAUGUGUCAAUAACUUUGCGUGUGCGUGCUCACCUCUCUUUCUGUCAGUUGCCUGACUUCUCGCUUUCU	.((((.((....((((((((((((((((((((((((((((.((((..(((..(((((......)))))..))).)))).))))))).))))).))))))))))).......))))))))))))	NC_027750.1:61327579-61327701	-	123	2	120	bra	MIR156e	119	1	119	119	100	119	97	3e-57
Cluster_63039	91.32	20	UGACAGAAGAGAGUGAGCAC	96	GCUCACCUCUCUUUCUGUCAGU	8	22	AGAAAUGCAACAGAGAAAACUGACAGAAGAGAGUGAGCACUUGCAAGGCACUGUUAUGUGUCAAUAACUUUGCGUGUGCGUGCUCACCUCUCUUUCUGUCAGUUGCCUGACUUC	......)))))..((..(((((((((((((((((((((((.((((..(((..(((((......)))))..))).)))).))))))).))))).)))))))))))..)))))...	NC_027750.1:61327588-61327701	-	114	1	108	ath	MIR156b	183	27	133	108	96.3	104	95	9e-45
Cluster_142584	81.12	20	UGAGCCAAAGAUGACUUGCC	690	CAAGUAGACUUUGGCUCUGU	2	20	GGGAAAAUAGAGAAUGAUACUGAGCCAAAGAUGACUUGCCGAUUUUACAGAUGAAUUAAUCUAAACUGAUAUUGGUAAUCGGCAAGUAGACUUUGGCUCUGUUUCCUUCUCUUCUUUUCGAU	.(((((..((((((.((.((.(((((((((...(((((((((((......((.(((..(((......)))))).)))))))))))))...))))))))).)).)).))))))..))))).))	NC_027750.1:63758603-63758724	+	122	4	122	aly	MIR169d	155	24	139	119	84.87	101	98	3e-32
Cluster_59403	81.82	21	UGAGCCAAAGAUGACUUGCCG	9	GCAAGUCGACUUUGGCUCUGU	3	21	GGGAAAAUAGAGAAUGAUAAUGAGCCAAAGAUGACUUGCCGAUUUUACCAAAGAAUUUAAAACUGAUAAUGGUGACUGGCAAGUCGACUUUGGCUCUGUUUCCUUCUCUUCUUUUCGAU	.(((((..((((((.((....(((((((((.((((((((((...((((((...................)))))).)))))))))).)))))))))....)).))))))..))))).))	NC_027750.1:63766123-63766241	+	119	1	119	bna	MIR169m	163	25	143	119	100	119	100	3e-57
Cluster_112857	90.91	21	UGAGCCAAAGAUGACUUGUCG	9	GCAAGUUGACUUUGGCUCCGU	1	21	GGAAAAAUAGAAUAUGAUAUUGAGCCAAAGAUGACUUGUCGAUUUUACCGAUAAUUCUAAAACUGAUAUUGGUACUGAAAUUGGUAGCCGGCAAGUUGACUUUGGCUCCGUUUCAUUCUCUUCUUUUCGAU	.(((((..(((..((((.((.(((((((((..(((((((((...((((((((..(((....(((......)))...))))))))))).)))))))))..))))))))).)).))))..)))..))))).))	NC_027750.1:63766412-63766542	+	131	87	128	ppe	MIR169b	157	98	139	42	83.33	35	32	1e-05									21	1	21	mtr	miR169i	22	1	21	21	95.24	20	100	0.0002
Cluster_39518	78.07	21	AGAAUCUUGAUGAUGCUGCAU	104	GCAGCACCAUCAAGAUUCACA	23	21	AUCAGUCGUUUUUUGUAGGUGCAGCACCAUCAAGAUUCACAUGGAAAUUGAAAAACCCCUAAUCUUAUUAAUUAGGGUUUUGAUAUGUAUAUAUGAGAAUCUUGAUGAUGCUGCAUCAACAACAGACGGCUACCAA	...((((((((.((((.(((((((((.(((((((((((.((((...((...(((((((.((((.......)))))))))))...)).....)))).))))))))))).))))))))).)))).)))))))).....	NC_027750.1:808515-808650	-	136	7	128	bol	MIR172a	119	1	119	123	92.68	114	90	4e-44
Cluster_41853	60	21	UUUGCCAAAGGAGAGUUGCCC	10	GAAAUUCAACUUUGGCAAAGA	3	21	UGAAAGAAGUGAGUAAAAGGGAAAUUCAACUUUGGCAAAGAAACUAUAAUCAGUGAUACAACAUGUUGCUCACAAGUUUGAAGUUUAGUCUUUGCCAAAGGAGAGUUGCCCUUUACUGUUCUAUCUUUUGA	.((((((((..((((((.(((.(((((..((((((((((((((((.(((...((((.(((...)))...))))....))).))))...))))))))))))..))))).)))))))))...)).))))))((	NC_027750.1:8516827-8516957	+	131	90	118	aof	MIR399c	137	89	118	30	93.33	28	22	4e-05	0	0	0	0	0	0	0	0	21	3	21	aof	miR399a	21	1	19	19	100	19	90	5e-05
Cluster_64568	94.07	21	UGGAGAAGCAGGGCACGUGCA	1825	CACGUGCUCCCCUCCUCCAAC	14	21	GCGGAUGAGAACCUCCACGUUGGAGAAGCAGGGCACGUGCAAACCAACAAACACGAGAUCUAUCUCAUGUAAUUUGCACGUGCUCCCCUCCUCCAACAUGAGCUCCUCACCAUUGAC	..((.((((...(((...(((((((.((..(((((((((((((.......(((.((((....)))).)))..)))))))))))))..)).)))))))..)))...))))))......	NC_027751.1:124397-124513	+	117	12	103	bra	MIR164a	92	1	92	92	98.91	91	79	6e-41
Cluster_114540	92.59	21	UGUGAAUGAUGCGGGAGAUGU	22	AUCUGCCGACUCAUUCAUCCA	3	21	UAGAACAAGAGGGUAGAAAUAUCUGCCGACUCAUUCAUCCAAACACUCUGGUAAAAACAAGAGAUCUAAACCACAGUGACUGUGUGAAUGAUGCGGGAGAUGUUUUUCGUCUCUCUUUAUCUG	((((...(((((..((((((((((.(((..((((((((.((..((((.((((.................)))).))))..)).))))))))..))).))))))))))..))))).))))))))	NC_027751.1:1409270-1409392	+	123	4	123	ath	MIR319c	199	44	166	123	86.99	107	98	2e-35
Cluster_130220	98.41	21	UGAAGCUGCCAGCAUGAUCUA	511435	GGUCAUGUCUGACAGCUUCACU	2	22	CAAAUCCACAAGGGAAUAAGUGAAGCUGCCAGCAUGAUCUAUCUUUGGUUAAGAAAUGAAUGUGGAAACAUGUUGUUUAAACCCAGGCUAGGUCAUGUCUGACAGCUUCACUCCUUCCUGGUCUAGGACUAU	....(((((..(((((..((((((((((.((((((((((((.(((.((((...((((.((((((....)))))))))).)))).))).))))))))).))).))))))))))..))))).))...)))....	NC_027751.1:24319274-24319405	-	132	1	132	aly	MIR167b	195	35	167	133	91.73	122	100	2e-48
Cluster_134074	79.64	21	AUCAUGCGAUCUCAUUGGAUU	198	UCCAAAGGGAUCGCAUUGAUCC	10	22	CACAGCAACUAGAGAAAGGAUCCAAAGGGAUCGCAUUGAUCCAAAUUAAGCUGAAUUAUUCCCCAAUAGUUAUUCUUUUUCUCAAUCGAAAGAUGAAAAGAAGACUUGCUUCAUUUUCUGGAUCAUGCGAUCUCAUUGGAUUCAUUCUUUGGUAGCUUCCAU	.(((((.(((((((((.((((((((.((((((((((.(((((((((.((((..(((((((....)))))))..(((((((.(((.((....))))).)))))))...)))).)))...)))))))))))))))).)))))))).))))))))).))).....	NC_027751.1:29409483-29409644	-	162	4	157	aly	MIR393b	169	1	169	171	80.12	137	95	3e-40
Cluster_76002	89.44	21	AGAAUCUUGAUGAUGCUGCAG	499	GCAUCAUCUUCAAGAUUCAGA	75	21	GGCAGUCAUUUUUUGCUAUUGCAUCAUCUUCAAGAUUCAGAAAUCAUAUUCUUUGAUGGGUUCUCCUCUGAUCCCAUCUUCUUUGGUUUGAGAAUCUUGAUGAUGCUGCAGCGGCAAUUAAAUGGCUUUUU	...((((((((.(((((.(((((.((((.(((((((((..((((((........((((((.((......)).)))))).....))))))..))))))))).)))).))))).)))))..))))))))....	NC_027751.1:29704685-29704815	-	131	2	131	bra	MIR172c	152	20	149	130	93.08	121	99	1e-50
Cluster_80035	92.46	21	UUGGACUGAAGGGAGCUCCCU	20374	GGAGCUUUCUUCGGUCCACUC	14	21	UGCUGGGUUGGUGGGGGAAGGGAGCUUUCUUCGGUCCACUCAUAGAAUAAUAUGUGAGAUUUAAUUGACUCUCGACUCAUUCAUCCAAAUACCAAAUGAAAGAAUAUGUAGACAUAUGGUAAAUGAAUGAAUGAUGCUAGAGACAAAUUGAAUCUUCACUUCUCUAUGCUUGGACUGAAGGGAGCUCCCUUUUUUUAUUUUCCUGUAUUU	(((.(((..(((((((((((((((((((((((((((((..((((((.......(((((((((((((..((((.(..((((((((.((..(((((.(((..............))).)))))..)).))))))))..).))))...))))))))).))))...))))))..)))))))))))))))))))))))))))))..)))))))).	NC_027751.1:38528603-38528812	-	210	1	201	aly	MIR319b	246	22	222	201	93.03	187	96	2e-82
Cluster_141249	95.94	21	UCGGACCAGGCUUCAUUCCCC	184389	GGAUUGUUGUCUGGCACGAGG	29	21	UGAAGCUUUUUCUUUUGAGGGGAUUGUUGUCUGGCACGAGGCCCUUAACUCAGAUCUACGAUCGGUUAUAUAAAUAUAUUAUAUGAACGAUCAGUUAAGUGGUUGAUGACGUCGGACCAGGCUUCAUUCCCCUCAGUUACAUCGCUUCGAUC	.(((((........(((((((((.((..((((((..(((.(.(.(((((.((.....(((((((.((((((((.....)))))))).))))).))....))))))).).).)))..))))))..)).))))))))).......)))))))))	NC_027751.1:39022948-39023099	-	152	10	141	bna	MIR166e	130	1	130	132	93.94	124	87	3e-52
Cluster_179023	98.05	20	UCGGACCAGGCUUCAUUCCC	232709	GAUUGUUGUCUGGCACGAGG	43	20	GAAGCUUUUUCUUUUGAGGGGAUUGUUGUCUGGCACGAGGCCCUUAACUCAGAUCUACGAUCGGUUAUAUAAAUAUAUUAUAUGAACGAUCAGUUAAGUGGUUGAUGACGUCGGACCAGGCUUCAUUCCCCUCAGUUACAUCGCUUCGAU	(((((........(((((((((.((..((((((..(((.(.(.(((((.((.....(((((((.((((((((.....)))))))).))))).))....))))))).).).)))..))))))..)).))))))))).......))))))))	NC_027751.1:39022949-39023098	-	150	9	140	bna	MIR166e	130	1	130	132	93.94	124	88	3e-52
Cluster_144307	97.97	20	UGACAGAAGAGAGUGAGCAC	9558	GCUCACUGCUCUUUCUGUCAGA	2	22	CAAAAGAAAAACAUAGCAACUGACAGAAGAGAGUGAGCACACAAAGGUAAUUUGCAUAUACUGCAUUUACUUCUCUUGCGUGCUCACUGCUCUUUCUGUCAGAUUCUAGUGCUGAUCUCUUUG	((((((((...........(((((((((((((((((((((.(((((((((..((((.....)))).))))))...))).))))))))).))).)))))))))....(((.(((((.....)))	NC_027751.1:42882093-42882215	-	123	1	123	bra	MIR156f	177	22	144	123	91.87	113	100	8e-46
Cluster_64620	93.47	21	UUAGAUUCACGCACAAACUCG	37078	UGUUUUGUGCGUGAAUCUAAUU	48	22	UAGAGAAGAGUCAUAUUACAUGUUUUGUGCGUGAAUCUAAUUCAUAUUCUCAUGUAGUAAUCAUAUCUUGUUGUUGGAUUAGAUUCACGCACAAACUCGUAAUCUGUCUUUUCAAAUAU	.(((((((((.((.(((((..((((.((((((((((((((((((......((.(((.......)))..))....))))))))))))))))))))))..))))).)).))))))......	NC_027751.1:437211-437329	-	119	2	112	bra	MIR403	111	1	111	111	97.3	108	93	1e-48
Cluster_84251	78.26	21	UGCCAAAGGAGAUUUGCCCGG	9	GGGCAAGAUCUCCUUUGGCAGG	1	22	AAAGGUGCAAAUGCAUUACAGGGCAAGAUCUCCUUUGGCAGGAAACUAUUACUCCAUUCUUGCAUAUGCAUUUAUGUUUGUGGUAAGCUCUCUGCCAAAGGAGAUUUGCCCGGUAAUUCUUUUGUGCCAAUAU	...((((((((.(.(((((.(((((.(((((((((((((((((...((((((..(((...(((....)))...)))...))))))...)).)))))))))))))))))))).))))).).)))))))).....	NC_027751.1:48191443-48191575	+	133	2	131	aly	MIR399f	167	18	150	133	89.47	119	98	3e-45
Cluster_78446	91.92	21	UGUUCUGUGGGUUUUUACCGA	93047	GGUAAAAGCCUUCAGAAUAUG	129	21	AAAUGAUUGAUUACAUACUCGGUAAAAGCCUUCAGAAUAUGAGUUAUAUUUUGAGUACCACUCCCCCCAAAACCCACAAUAUAACUCAUGUUCUGUGGGUUUUUACCGAGUAUGGAGGAAAUCUCGAGA	)))))))))....((((((((((((((((((.((((((((((((((((((.((.((...............)).)).)))))))))))))))))).))))))))))))))))))......)))).))))	NC_027751.1:49188495-49188623	-	129	6	114	bra	MIR5711	108	1	108	110	92.73	102	84	3e-39
Cluster_85004	88.25	21	AAGCUCAGGAGGGAUAGCGCC	836	CGCUGUCCAUCCUGAGUUUCA	277	21	AAAGUAGAGAAGAAUCUGUAAAGCUCAGGAGGGAUAGCGCCAUCAUGAUCACAGACAUCGAUAUUUUUGGCGCUGUCCAUCCUGAGUUUCAUUGGCUCUUCUUACUACAAU	...((((((((((.((.((.((((((((((.(((((((((((..(..(((.........)))..)..))))))))))).)))))))))).)).)).))))))..))))...	NC_027751.1:50220134-50220244	+	111	4	108	bra	MIR390	105	1	105	105	99.05	104	95	5e-48
Cluster_85070	83.36	21	UGCCUGGCUCCCUGUAUGCCA	431	GCAUAUGAGGAGCCAAGCAUA	15	21	UGUUGAUGUAUUUAUAUAUAUGCCUGGCUCCCUGUAUGCCAUACACUAAGCUCAUCGACCAUCUCGAGGAUCUCCGUGGAUGGCAUAUGAGGAGCCAAGCAUAUUUUCAUAUAUAUAUAUAUA	(((.(((((((.(((((((((((.(((((((.(((((((((..(((..((.((.((((.....)))).)).))..)))..))))))))).))))))).)))........)))))))).)))))	NC_027751.1:50428787-50428909	+	123	6	121	aly	MIR160a	158	26	140	117	86.32	101	94	3e-32
Cluster_85206	88.89	22	UCCAAAGGGAUCGCAUUGAUCC	26	AUCAUGCUAUCCCUUUCGAUU	4	21	CAUAGCAACUAGAGGAAGGAUCCAAAGGGAUCGCAUUGAUCCUAAGUCGAGUGAAUUCUCCUUAAUAUUUUCUUAAUUAUUGGCAAAAAAUUCCAAUAUUUUGCUUGGUUUUGGAUCAUGCUAUCCCUUUCGAUUCAUCCUUCGGUAGCUUCAUC	...(((.(((.(((((.(((((.((((((((.((((.(((((.((((((((((((......................((((((.((....)))))))).)))))))))))).))))))))).)))))))).))))).))))).))).)))..(((	NC_027751.1:50766804-50766958	+	155	4	150	aly	MIR393a	147	1	147	148	86.49	128	95	1e-43
Cluster_79146	84.5	21	UUGGACUGAAGGGAGCUCCUU	340	GGAGAUUCUUUCAGUCCAGUC	6	21	UGAAAUAGAUAGAUAUAGAAGGAGAUUCUUUCAGUCCAGUCAUGGAUAGAACAAGAAGAGGGUAGAAACAUCUGCCGACUCAUCCAUCCAAACACUUCUGGUAAAAAGAAAAUAGAUUUUAUACCACAGUGGCUGUGUGAAUGAUGCGGGAGAUGUUUUCAUCUCUCUUUAUCUGUGUUUGGACUGAAGGGAGCUCCUUCUUUAUCUACAUGUUUCAAU	(((((((..((((((.((((((((.((((((((((((((.((((((((.......(((((((..(((((((((.(((..((((.(((.((..((((..(((((.((((........)))).))))).))))..)).))).))))..))).)))))))))...))))))))))))))).)))))))))))))).)))))))).))))))..)))))))..	NC_027751.1:51267537-51267755	+	219	134	197	mdm	MIR319a	195	115	179	65	75.38	49	29	8e-05									21	1	21	sly	miR319c-3p	21	1	21	21	100	21	100	4e-06
Cluster_85398	89.71	21	UUUGGACUGAAGGGAGCUCCU	2099	GAGAUUCUUUCAGUCCAGUCA	3	21	GAAAUAGAUAGAUAUAGAAGGAGAUUCUUUCAGUCCAGUCAUGGAUAGAACAAGAAGAGGGUAGAAACAUCUGCCGACUCAUCCAUCCAAACACUUCUGGUAAAAAGAAAAUAGAUUUUAUACCACAGUGGCUGUGUGAAUGAUGCGGGAGAUGUUUUCAUCUCUCUUUAUCUGUGUUUGGACUGAAGGGAGCUCCUUCUUUAUCUACAUGUUUCAA	((((((..((((((.((((((((.((((((((((((((.((((((((.......(((((((..(((((((((.(((..((((.(((.((..((((..(((((.((((........)))).))))).))))..)).))).))))..))).)))))))))...))))))))))))))).)))))))))))))).)))))))).))))))..))))))).	NC_027751.1:51267538-51267754	+	217	2	209	aly	MIR319d	267	27	235	209	89.95	188	96	6e-76
Cluster_117082	94.25	21	GCGUAUGAGGAGCCAUGCAUA	848	UGCCUGGCUCCCUGUAUGCCA	184	21	GUAGUUGUAUAAGAUGUGUAUGCCUGGCUCCCUGUAUGCCAUCCUCUAAGCUCAUCGACCAUUGAUGACCUCCGUGAAUGGCGUAUGAGGAGCCAUGCAUAUUUUCAUAUACAUUUACAUA	((((.((((((.((...((((((.(((((((.((((((((((.(.(..((.(((((((...))))))).))..).).)))))))))).))))))).))))))..)).)))))).)))))).	NC_027751.1:5186284-5186404	-	121	1	121	bra	MIR160a	127	6	126	121	100	121	100	2e-58
Cluster_79760	90.72	21	UCGGACCAGGCUUCAUUCCCC	1131	GGAAUGUUGUUUGGCUCGAAG	125	21	AGGGGCUUUCUCUUUUGAGGGGAAUGUUGUUUGGCUCGAAGACUCUAGCUAUUCAUGUUAGAUCUUCUUCGAUCUAAUCGAAUCACACCUCCAUGUUUGAGAUCUGAUUAGGAUUUUAGGGUCGUCGGACCAGGCUUCAUUCCCCCCAAUUAUUGCUCCCUGCUU	((((((........(((.((((((((..((((((.((((.((((((((..((((..((((((((((.((((((...))))))..(((......)))..))))))))))..)))).)))))))).)))).))))))..)))))))).))).....)).))))....	NC_027751.1:53313330-53313494	+	165	15	149	bna	MIR166a	135	1	135	136	95.59	130	82	5e-56
Cluster_59900	91.11	21	ACAGGGAACAAGCAGAGCAUG	12	UGCACUGCCUCUUCCCUGGCU	7	21	AAAGUGGUAACGAGAGAGAGACAGGGAACAAGCAGAGCAUGGAUCGAGUUUUUACCAAAACAUCAAAUGACUAUGUUUGGUCUCUUCCCAUGCACUGCCUCUUCCCUGGCUCCCUGUUUCUCCUCCCUUCU	.(((((((((.(((((((((.(((((((...((((.((((((...(((.....((((((.(((.........))))))))))))...)))))).))))...)))))))((.....))..........))))	NC_027751.1:550582-550712	-	131	1	131	bra	MIR408	168	154	22	134	93.28	125	100	3e-51
Cluster_61460	86.64	21	AAGCUCAGGAGGGAUAGCGCC	747	CGCUGUCCAUCCUGAGUUUCA	154	21	AAAGUAGAGAAGAAUCUGUAAAGCUCAGGAGGGAUAGCGCCAUCAUAUAUAAUCUCAUUCACAUCGAUAUUUUUGGCGCUGUCCAUCCUGAGUUUCAUUGGCUCUCCUUACUGCAGU	))))).))).(((.((.((.((((((((((.(((((((((((....((((................))))...))))))))))).)))))))))).)).)).))).......((((.	NC_027751.1:5791130-5791246	-	117	4	112	bra	MIR390	105	1	103	109	91.74	100	93	3e-38
Cluster_64725	92.28	21	UCGGACCAGGCUUCAUUCCCC	4246	GGAAUGUUGUCUGGCUCGAGG	1209	21	AGGGGUUUUCUCUUUUGAGGGGAAUGUUGUCUGGCUCGAGGACUCUAGCUCUAUCUACUCAUGUUGGAUCCUCUUCGAUCUAAUCGAAUCAAACCUCUAUGUUUGAGAUCUGAUUAGGGUUUUAGUGUCGUCGGACCAGGCUUCAUUCCCCCCAAUUAUUGCUCCCUGAAU	((((((.(((....(((.((((((((..((((((.((((.(((.(((((((((.........((((((((...((((((...))))))((((((......))))))))))))))))))))..))).))).)))).))))))..)))))))).)))............))).	NC_027751.1:824595-824765	-	171	2	165	aly	MIR166a	167	1	167	167	89.22	149	96	4e-58
Cluster_59975	91.89	21	UCGGACCAGGCUUCAUUCCCC	2691	GGAAUGUUGUCUGGCUCGAGG	1460	21	AGGGGUUUUCUCUUUUGAGGGGAAUGUUGUCUGGCUCGAGGACUCUAGCUCUAUCUACUCAUGUUGGAUCCUCUUCGAUCUAAUCGAAUCAAACCUCUAUGUUUGAGAUCUGAUUAGGGUUUUAGUGUCGUCGGACCAGGCUUCAUUCCCCCCAAUUAUUGCUCCCUGA	((((((........(((.((((((((..((((((.((((.(((.(((((((((.........((((((((...((((((...))))))((((((......))))))))))))))))))))..))).))).)))).))))))..)))))))).))).....)).))))..	NC_027751.1:824597-824765	-	169	2	165	aly	MIR166a	167	1	167	167	89.22	149	97	4e-58
Cluster_92590	95.12	21	GACUUAUAAUGAUCUCAUGAU	41	UAUGAGAGUAUUAUAAGUCAC	18	21	GAAGUUGCUGAAGAUUGUUUUAUGAGAGUAUUAUAAGUCACCGCAUUUGGUAAUCAAGUGUUGCUUUCCCAAACGAAGUGACUUAUAAUGAUCUCAUGAUUAAUCGAUUUUUUGCAAGGU	((..((((.((((((((..((((((((.(((((((((((((..(.(((((.....((((...))))..))))).)..))))))))))))).)))))))).....)))))))).))))..)	NC_027752.1:16507961-16508080	+	120	1	120	bra	MIR400	141	13	128	120	95	114	100	5e-48
Cluster_163443	95.62	21	AUAAAUCCCAAGCAUCAUCCA	3113	GAaGAUUCUUGGGAUUUAUCU	46	21	UUUGUCUGGGUGAUAACAAGAUAAAUCCCAAGCAUCAUCCACCUUAUUAGCUUUGACAUGAAUGAAGGCUUGUAAAAUGGAUGAUUCUUGGGAUUUAUCUUUUUGUAGUCUCCUCUUUUA	((.....(((.(((.(((((((((((((((((.((((((((..((((.((((((.(......).)))))).))))..)))))))).))))))))))))))...))).))).))).....)	NC_027752.1:16508192-16508311	+	120	1	120	bra	MIR5654b	195	43	156	121	85.95	104	100	1e-31
Cluster_86711	100	21	UGCCAAAGGAGAUUUGCCCCG	4	GGGCAAAUACUCCAUUGGCAGA	1	22	AGAUGCAUGGUUGGGUUACAGGGCAAAUACUCCAUUGGCAGAUAAUUUCCGCUACAUAUAUAUAUCAUUUGAAUAUUAGUUGCCUUAUAUAUAUGUAUGAAAGAAACACUUUACUGCCAAAGGAGAUUUGCCCCGCAAUCCAUCCCAUGCAAAAG	...(((((((.((((((.(.((((((((.((((.(((((((.(((((((...((((((((((((.((.((((...)))).))...)))))))))))).))))........)))))))))).)))))))))))).).))))))..)))))))....	NC_027752.1:18595091-18595245	-	155	2	155	aly	MIR399g	157	4	151	154	84.42	130	99	9e-40
Cluster_165021	88	21	UGCCAAAGGAGAUUUGCCCGG	19	GGGCAAGAUCUCUAUUGGCAGA	3	22	AAAGGUGGAAAUGCAUUACAGGGCAAGAUCUCUAUUGGCAGAAAACCAUUACUUAGAUCUUUGCAUCUCUUUCUGCAUUGAUUUGUAGUGAGUUCUCUGCCAAAGGAGAUUUGCCCGGUAAUUCUUCUGCACCAAUAU	...((((.(...(.(((((.(((((.(((((((.((((((((.(((((((((..(((((..((((........))))..))))))))))).))).)))))))).)))))))))))).))))).)...).)))).))))	NC_027752.1:18597786-18597923	+	138	1	138	aly	MIR399a	162	16	153	138	94.93	131	100	1e-57
Cluster_95703	67.71	21	UCAAUGCACUGAAAGUGACUA	64	GUCACUUUCAAUGCGUUGAUC	3	21	UGACCUGUUUAUUGCUUCGAUCAAUGCACUGAAAGUGACUACACCAGGAUUUGUUUUUAAGUUUUUGCUCUCAUCUAUAUGAUAAAGAUGAAAAUUAGCCUCUGAUGUAGUCACUUUCAAUGCGUUGAUCAUAGCAUGUAAAAGAGGUGA	))((((.(((((((((..((((((((((.((((((((((((((.((((....((((((..(((((((...((((....))))))))))))))))).....)))).)))))))))))))).))))))))))..)))).)))))..))))..	NC_027752.1:23651408-23651557	+	150	8	142	bna	MIR161	135	1	135	135	99.26	134	90	3e-64	0	0	0	0	2	0	0	0
Cluster_90713	75	21	UAUGAGAGUAUUAUAAGUCAC	7	GACUUAUAAUAAUCUCAUGAA	1	21	UAGUUAAUGACUCAACUGUUUAUGAGAGUAUUAUAAGUCACUACGUUUGGUAAUCAACUGUUGCUUUCCGAAACGAAGUGACUUAUAAUAAUCUCAUGAAUGGAUCUAUGUUAACUGUUG	((((((((.......((((((((((((.((((((((((((((.(((((((.((.(((...))).)).)).))))).)))))))))))))).))))))))))))......)))))))))).	NC_027752.1:28701004-28701123	-	120	19	105	bra	MIR400	141	31	117	87	93.1	81	73	1e-31
Cluster_91134	95.35	20	UGAAUGUCUUUCUCUUCAUC	460	UGGAGAGUAAAUGACAUUCAGA	4	22	GACAAGCACGGUUGGGAUGAUGGAGAGUAAAUGACAUUCAGAUCUGCAAAGCUUAUGGUCCCCUAACUUUGAAAAUGUAUAGGGUGUAUGAGUUUGUUGACCUGAAUGUCUUUCUCUUCAUCAAAACAGCCUCUAGUGUUUG	.))))))))(((((...((((((((((.(((.(((((((((.((.(((((.((((((...(((((((.........)).)))))..))))))))))).)).))))))))))))))))))))))...)))))((((((.(((.	NC_027752.1:29963217-29963358	+	142	2	133	bna	MIR6028	131	1	131	132	93.18	123	93	1e-50
Cluster_98504	92	21	UGAAGCUGCCAGCAUGAUCUA	1433	GAUCAUGUUCGCAGUUUCACC	1238	21	UAUGGCGCACCGGCAUCUGAUGAAGCUGCCAGCAUGAUCUAAUUAUCUUUCUUUCUCCGUUGACGAUGGAAAAGACAUGAGUGUUGAUUAGAUCAUGUUCGCAGUUUCACCCGUUGACUGUCUCGCCCUUA	...((((...(((((.(.(.(((((((((.(((((((((((((((.((((((((.((((((...)))))))))))...)))...))))))))))))))).))))))))).).).)).)))...))))....	NC_027752.1:30506903-30507033	-	131	4	127	bra	MIR167d	124	1	124	124	99.19	123	95	3e-58
Cluster_86246	91.09	21	UCGGACCAGGCUUCAUCCCCC	514	GGAAUGUUGUCUGGAUCGAGG	402	21	UGAAGCUAUUUCAGUUGAGGGGAAUGUUGUCUGGAUCGAGGAUAUUAUAUAUACACAAAUACGUAUAUAUGUUAAUACAAGUGUUUGAUCAUAUAUGUAUAUAGAUUAUUCUCGGACCAGGCUUCAUCCCCCCUAACAUGUUAUUGCCUCUG	....((.((..((((((.((((.(((..((((((.(((((((((...(((((((((((((((((((........))))..)))))))........))))))))...))))))))).))))))..))).)))).)))).))..)).)))))))	NC_027752.1:360387-360538	+	152	13	141	bna	MIR166f	129	1	129	129	100	129	85	1e-62
Cluster_191619	96.85	20	UCGGACCAGGCUUCAUCCCC	46261	GAAUGUUGUCUGGAUCGAGG	40	20	GAAGCUAUUUCAGUUGAGGGGAAUGUUGUCUGGAUCGAGGAUAUUAUAUAUACACAAAUACGUAUAUAUGUUAAUACAAGUGUUUGAUCAUAUAUGUAUAUAGAUUAUUCUCGGACCAGGCUUCAUCCCCCCUAACAUGUUAUUGCCUCU	)).((.((..((((((.((((.(((..((((((.(((((((((...(((((((((((((((((((........))))..)))))))........))))))))...))))))))).))))))..))).)))).)))).))..)).))..((	NC_027752.1:360388-360537	+	150	12	140	bna	MIR166f	129	1	129	129	100	129	86	1e-62
Cluster_229133	71.55	20	CAGCCAAGGAUGACUUGCCG	332	GCAAGUCGUCCUUGGCUAUA	1	20	UAUGUGACCAAAGUAGUGUGCAGCCAAGGAUGACUUGCCGAUUUAAAAUAUCUGAUAAGUAUUUUAUUUCGUAUUUUAAAGAAAAAAAAUCAUGAUCGGCAAGUCGUCCUUGGCUAUACGUUUCUUUGUGUCGCGCAU	(((..................((((((((((((((((((((((((((((((..(((((.....)))))..))))))))...............)))))))))))))))))))))))))))))))))))))))))))))	NC_027752.1:41146632-41146769	+	138	3	135	bna	MIR169a	132	1	132	133	98.5	131	96	6e-61	2608	0	0	0	1	0	0	0
Cluster_182405	96.75	20	UCCCAAAUGUAGACAAAGCA	35536	CUUUGUCUAUAUUCUUGGAAA	1	21	AACACGUCUUCUCGGUAUUUCUUUGUCUAUAUUCUUGGAAAAAGCGAUGAGGUCUCGUUGCACUUUCCCAAAUGUAGACAAAGCAAAACCGUGAUGACGUCAAAG	...(((((.((.((((.((.(((((((((((((...(((((..(((((((....)))))))..)))))..))))))))))))).)).)))).)).))))).....	NC_027752.1:42696057-42696161	+	105	2	101	ath	MIR158a	100	1	98	100	84	84	95	3e-24
Cluster_154673	99.28	21	AGAUAUUAGUGCGGUUCAAUC	113	UUGAGCCGUGCCAAUAUCACG	13	21	UUAUGAUGCAAGGUAACGCGAGAUAUUAGUGCGGUUCAAUCAAAUAGUCGUGUUCUCACUUGAUAGAGAUCGGUUUUGUUCGAUUGAGCCGUGCCAAUAUCACGCGUCAACCCAAAACGGCAAA	))).)).))))))))))(((.((((((.(((((((((((((.(((((...((.((((........)))).))...))))).))))))))))))).)))))).)))))))))......)))))..	NC_027752.1:4798815-4798938	-	124	19	104	ptc	MIR171b	103	11	94	87	82.76	72	69	2e-16
Cluster_112526	93.63	21	UCGGACCAGGCUUCAUUCCCC	2404	GGAAUGUUGUCUGGCACGAGG	122	21	AAGCUUUUUUUCUUUUGAGGGGAAUGUUGUCUGGCACGAGGCCCUUAACACAGAUCUACGAUCGGUUAUAUAUAUAAAUAUCUUCUUAUUAACUAUAUAUGUAUUUAUAUAUAAUAUAUGAACGAUCAAUUUAGUGGUUGAUGACGUCGGACCAGGCUUCAUUCCCCUCAAUUACAUCGCUUCGAUC	(((((.........((((((((((((..((((((..(((.(.(.(((((.((.......(((((.((((((((...((((......))))...((((((((....)))))))))))))))).))))).......))))))).).).)))..))))))..))))))))))))....((((...)))).	NC_027753.1:17998967-17999153	-	187	10	176	bna	MIR166e	130	1	130	167	77.84	130	89	3e-41
Cluster_251007	98.05	20	UCGGACCAGGCUUCAUUCCC	233111	GAAUGUUGUCUGGCACGAGG	13	20	AGCUUUUUUUCUUUUGAGGGGAAUGUUGUCUGGCACGAGGCCCUUAACACAGAUCUACGAUCGGUUAUAUAUAUAAAUAUCUUCUUAUUAACUAUAUAUGUAUUUAUAUAUAAUAUAUGAACGAUCAAUUUAGUGGUUGAUGACGUCGGACCAGGCUUCAUUCCCCUCAAUUACAUCGCUUCGAU	((((.........((((((((((((..((((((..(((.(.(.(((((.((.......(((((.((((((((...((((......))))...((((((((....)))))))))))))))).))))).......))))))).).).)))..))))))..))))))))))))....((((...))))	NC_027753.1:17998968-17999152	-	185	9	175	bna	MIR166e	130	1	130	167	77.84	130	90	3e-41
Cluster_198667	93.96	22	UCCACCCAUACCAUACAGACCC	13297	GUCuGUAUGUAUGGGCUGAGU	12	21	GUUGGUUUCAGGGAUUAAGUGUCCGUAUGUAUGGGCUGAGUAGGCACAUUUCACUCAGAUUAUCAACAAUAAUUUUCCUUCCUUUUAAAGAUGUUGGAUUUGUGAUUGUACCUUCUCCACCCAUACCAUACAGACCCUUAAUCCUGAAUCCAAAGCU	)))))).(((((.((((((.(((.(((((((((((..(((.(((.(((..((((..(((((..(((((.......................)))))))))))))).))).))).)))..)))))).))))).))).)))))))))))))))..))))	NC_027753.1:18833074-18833230	+	157	8	147	bna	MIR6030	113	1	113	140	73.57	103	89	1e-18
Cluster_199644	80.61	21	AUCAUGCGAUCUCUUCGGAUU	65	UCCAAAGGGAUCGCAUUGAUCC	4	22	CACAGCAACUAGAGAAAGGAUCCAAAGGGAUCGCAUUGAUCCUAAUCAAGCUGAGUUAUUCCCUAAUAAUUAUUUUACUUUUUUCUCAAUGGAAAGAUAGAAAAAAAAAGGAUUUGCUUUGUUUUCCGGAUCAUGCGAUCUCUUCGGAUUCAUCCUUUGGUAGCUUCCAC	...(((.(((((((...((((((.((((((((((((.(((((.....((((.((((...(((..........(((((.(((((((.....)))))))))))).......)))...)))).))))...))))))))))))))))).))))))...))))))).)))...((	NC_027753.1:20122189-20122358	+	170	21	148	bna	MIR393	127	1	127	128	95.31	122	75	1e-52
Cluster_116858	94	21	UUUGGAUUGAAGGGAGCUCUA	130547	GGGCUCCUUAUAGUUCAAACG	57	21	UUCCCGAGAACAAAGAAGUAGGGCUCCUUAUAGUUCAAACGAGAGUUCAGCAGGGUAAAGAAAAGCUGCUAAGCUAUGAAUCCCAUAAGCCCUAAUCCUUAAUUAUAGAAAGGAUUUGGUUAUAUGGCUUACAUAUCUCAGGAGCUUUAACUUGCCCUUUAAUUGCUUUUACUAUUCUUUGGAUUGAAGGGAGCUCUACAUCUUCUUUCACUUUAUGC	.......(((..((((.((((((((((((.(((((((((.((((((..((((((((((...((((((.((.((.((((.(..(((((((((..(((((((.........))))))).)))).)))))..).)))).)).)).))))))...))))))......))))...))).)))))))))))).)))))))))))).))))..))).........	NC_027753.1:27745387-27745604	+	218	16	200	bra	MIR159a	185	1	185	185	97.3	180	85	1e-85
Cluster_119669	86.96	21	CUGAAGUGUUUGGGGGAACUC	8	GUUCCUCUGAGCACUUCAUUG	5	21	UUGGUCAGAUGUUUCCUAGAGUUCCUCUGAGCACUUCAUUGGAGAUACCGUUUAUUUUCUAUCAAAAUGUAUUCCACUGAAGUGUUUGGGGGAACUCCUGGACUCAUUUGGUACUUU	))).(((((((..(((..((((((((((((((((((((.(((((.(((.((((...........)))))))))))).))))))))))))))))))))..)))..)))))))......	NC_027753.1:34469895-34470011	-	117	4	110	ppe	MIR395i	118	5	110	109	76.15	83	91	8e-14
Cluster_265629	97.81	20	CUGAAGUGUUUGGGGGAACU	4792	UUCCUCUGAGCACUUCAUUG	2	20	UGGUCAGAUGUUUCCUAGAGUUCCUCUGAGCACUUCAUUGGAGAUACCGUUUAUUUUCUAUCAAAAUGUAUUCCACUGAAGUGUUUGGGGGAACUCCUGGACUCAUUUGGUACUU	)).(((((((..(((..((((((((((((((((((((.(((((.(((.((((...........)))))))))))).))))))))))))))))))))..)))..))))))).....	NC_027753.1:34469896-34470010	-	115	8	101	bra	MIR395b	94	1	94	94	98.94	93	82	4e-42
Cluster_210431	70.77	21	CUGAAGUGUUUGGGGGGACUC	44	GUUCCCUGAAACGCUUCAUUG	1	21	AGCGUCAAAUGUCCCCUUGAGUUCCCUGAAACGCUUCAUUGUUCAUUACGUAGAUGUUUAGUAAUUCAAUCUAAUGAACACUGAAGUGUUUGGGGGGACUCUAGGUGGUAUUUUGACACCG	...((((((...(((((.(((((((((.((((((((((.(((((((((.((.((...........)).)).))))))))).)))))))))).))))))))).))).))...))))))(((.	NC_027753.1:34471757-34471877	+	121	13	108	bna	MIR395e	96	1	96	96	98.96	95	79	4e-43
Cluster_265631	96.61	20	CUGAAGUGUUUGGGGGGACU	8827	UUCCCUGAAACGCUUCAUUG	3	20	GCGUCAAAUGUCCCCUUGAGUUCCCUGAAACGCUUCAUUGUUCAUUACGUAGAUGUUUAGUAAUUCAAUCUAAUGAACACUGAAGUGUUUGGGGGGACUCUAGGUGGUAUUUUGACACC	..((((((...(((((.(((((((((.((((((((((.(((((((((.((.((...........)).)).))))))))).)))))))))).))))))))).))).))...))))))(((	NC_027753.1:34471758-34471876	+	119	12	107	bna	MIR395e	96	1	96	96	98.96	95	81	4e-43
Cluster_111197	100	21	CUGAAGUGUUUGGGGGGACUC	4	GUUCCCUUUAACGCUUCAUUG	2	21	AUUGUCAAAUGUCCUCUUGAGUUCCCUUUAACGCUUCAUUGUUCAGACUUGGUUGUCUAAUAUCUACCGAUACAUCAACGUAAUGAACACUGAAGUGUUUGGGGGGACUCUAGGUGGCAUAUUGGCGCCC	....))).))))))))))((((((((((.(((((((((.((((((.(((((((((((...........)))).))))).))..)))))).))))))))).))))))))))..))))))))))).))))))	NC_027753.1:34480233-34480362	+	130	16	114	cas	MIR395b	103	2	103	103	82.52	85	76	2e-22
Cluster_265640	97.53	20	CUGAAGUGUUUGGGGGGACU	8661	UUCCCUUUAACGCUUCAUUG	1	20	UUGUCAAAUGUCCUCUUGAGUUCCCUUUAACGCUUCAUUGUUCAGACUUGGUUGUCUAAUAUCUACCGAUACAUCAACGUAAUGAACACUGAAGUGUUUGGGGGGACUCUAGGUGGCAUAUUGGCGCC	..((((((((((.(((.((((((((((.(((((((((.((((((.(((((((((((...........)))).))))).))..)))))).))))))))).)))))))))).))).))))).)))))(((	NC_027753.1:34480234-34480361	+	128	10	117	bna	MIR395f	108	1	108	108	100	108	84	3e-51
Cluster_120604	93.76	21	UUUGGAUUGAAGGGAGCUCUA	131400	GAGCUCCUUUAAGUUCAAACG	35	21	AAGAUUGAAAGUUGAAAGUAGAGCUCCUUUAAGUUCAAACGAGAGUUUAGUAGGGUAAAGAAAAGCUGCUAAGCUAUGGAUCCCAUAAGCCCUAAUCCUUAUAGAGAGAAAAAGGAUUUGGUUAUAUGGCUUGCAUAUCUUAGGAGCUUUAACUUGCCCUUUAAUUGCUUUUACUCUUCUUUGGAUUGAAGGGAGCUCUACAUCUUCAUUCUCUCCAUUU	)))))))....))))).(((((((((((((.((((((((.((((((..((((((((((...((((((.(((((.((((.(..(((((((((..(((((((...........))))))).)))).)))))..).)))).))))).))))))...)))))))......)))...)))))).)))))))).)))))))))))))........))).)))....	NC_027753.1:36695083-36695302	-	220	8	211	aly	MIR159a	222	10	214	205	94.63	194	93	2e-87
Cluster_108096	78.95	21	GCAAGUCGACUUUGGCUCUGU	18	UGAGCCAAAGAUGACUUGCCG	9	21	GGAAAAAUAGAGAAUGAUAUUGAGCCAAAGAUGACUUGCCGAUUUUACCAACUAACCUAAAAUUGAUAUUGGCUACCGGCAAGUCGACUUUGGCUCUGUUUCCUUCUCUUUUUUUCGAU	.((((((.((((((.((.((.(((((((((.((((((((((......((((.................))))....)))))))))).))))))))).)).)).)))))).)))))).))	NC_027753.1:7770409-7770527	+	119	1	119	bna	MIR169m	163	25	143	119	89.92	107	100	6e-41
Cluster_108097	86.81	21	GCAAGUUGACUUUGGCUCUGU	99	UGAGCCAAAGAUGACGUGCCG	1	21	AGAAAAAUAGAAAAUGAUAUUGAGCCAAAGAUGACGUGCCGACUAUACCAACUAAUCUAAUGAAACUGAUAUUGGUGACCGGCAAGUUGACUUUGGCUCUGUUUCCUUCUCUUCUUUUCAAU	.(((((..(((.((.((.((.(((((((((..(((.(((((....((((((...(((..........))).))))))..))))).)))..))))))))).)).)).)).)))..))))).))	NC_027753.1:7770688-7770809	+	122	2	122	ath	MIR169e	217	50	165	121	83.47	101	99	3e-31
Cluster_190553	96.97	21	UGAGCCAAAGAUGACUUGCCG	158	GCAAGUUGACUUUGGCUCUGU	1	21	GGGAAAACAGAGAAUGAUAUUGAGCCAAAGAUGACUUGCCGACCAAUGAAUCAAAAACUGAUUUUGGCAACCGGCAAGUUGACUUUGGCUCUGUUUCCUUCUCUUCUUUUCGAU	.(((((..((((((.((.((.(((((((((..(((((((((.(((..((((((.....)))))))))....)))))))))..))))))))).)).)).))))))..))))).))	NC_027753.1:7803166-7803279	+	114	9	114	aly	MIR169g	202	51	163	114	84.21	96	93	1e-29
Cluster_121684	92.12	20	UUGGCAUUCUGUCCACCUCC	1861	AGGUGGUCAUACUGUCAACA	8	20	AGAGUUUCUUACAGAUUUCUUUGGCAUUCUGUCCACCUCCUUCUAUGUAUACAAGUUUAUGUAUAUGCAUGGUGUGUGAAAGAGGGAGGUGGUCAUACUGUCAACAGACAUCUGUUAGGGUUUCUU	((((.((((.((((((.(((((((((...((.((((((((((((...((((((...((((((....))))))))))))..)))))))))))).))...)))))).))).)))))).)))).)))))	NC_027754.1:22695237-22695362	-	126	1	126	aly	MIR394a	220	48	171	126	82.54	104	100	4e-30
Cluster_132261	94.29	21	UCGGACCAGGCUUCAUUCCCC	2445	UGGAUGAUGCUUGGCUCGAGA	2	21	CUCUGAGCCAAAAGUUCAGGUGGAUGAUGCUUGGCUCGAGACCAUUCAAUAUGAUCAUUGUGAUGAUGAUGAUGAUGAUGAUAAUGAUAAUGAUAAUGAUGUCGGACCAGGCUUCAUUCCCCUCAACUUACACGUUUUGCGU	....)))....(((((.(((.((((((.((((((.((((.(.((((((.(((.((((((((.((....)).)))))))).))).)))........))).).)))).)))))).)))))).))).)))))..(((((((((..	NC_027754.1:25291559-25291700	-	142	12	129	bna	MIR166b	118	1	118	118	100	118	83	1e-56
Cluster_233394	97.09	21	UCGCUUGGUGCAGGUCGGGAA	136920	CCCGCCcUGUAUCAAGUGAAU	890	21	AUGUUACGGCGGCCUCUGAUUCGCUUGGUGCAGGUCGGGAACUGAUUGGCUGACACUGCCACGUGGCUUUUCAUGGUUGGCUUGUGAGCAGGGAUCGGAUCCCGCCUUGUAUCAAGUGAAUCCGAGUCCGACGUGAAAGAA	...(((((.(((.(((.(((((((((((((((((.(((((.((((((.(((.(((..((((((((......))))..)))).))).)))...)))))).))))).))))))))))))))))).))).))).))))).(((.	NC_027754.1:27242265-27242405	-	141	7	136	ath	MIR168b	124	5	124	130	83.85	109	92	5e-36
Cluster_133800	91.54	21	UGCCUGGCUCCCUGUAUGCCA	382	GCGUACAAGGAGUCAAGCAUG	26	21	UGCAUACAUACUUGUCUUCAUGCCUGGCUCCCUGUAUGCCACAAGUAGAUAUUGAUUUUGGUUGAAAAAAUCAGCUGCCAGUGGCGUACAAGGAGUCAAGCAUGACCUAGAACAGAUGGUAACU	.(((........)))..((((((.(((((((.((((((((((..((((...((((((((.......))))))))))))..)))))))))).))))))).))))))..(((((((((...(((..	NC_027754.1:28621947-28622070	-	124	18	105	bna	MIR160b	88	1	88	88	100	88	71	2e-40
Cluster_240232	96.25	21	UGGAGAAGCAGGGCACGUGCG	9334	CACGUGUUCUACUACUCCAAC	1	21	AAUGGGUGAGUAACACUUGCUGGAGAAGCAGGGCACGUGCGAACAAAUGAGUUUGAUCAGUACAUUUUGAUGAAAUAUUCGCACGUGUUCUACUACUCCAACACGUGUAUCUCCCCUUCCCG	(..(((.(((..((((.((.(((((.((.((((((((((((((.......((((.(((((......))))).)))).)))))))))))))).)).))))).)).))))..))))))((((((	NC_027754.1:36230685-36230806	+	122	10	119	bra	MIR164d	110	1	110	110	97.27	107	90	5e-48
Cluster_137150	96.88	20	UGACAGAAGAGAGUGAGCAC	23	GCUCACUCUCUAUCCGUCACC	4	21	AGAGUGAUAACGAAUUAUGGUGACAGAAGAGAGUGAGCACACAUGGUGGCUUUCUUGCAUAUUUGAAGGUUUCAUGCUUGAAGCUAUGUGUGCUCACUCUCUAUCCGUCACCUUGUUCUUUUCUCUCACAUC	(((((((....((((...((((((.((((((((((((((((((((((....(((..(((....((((...)))))))..))))))))))))))))))))))).)).))))))..)))).......)))).))	NC_027754.1:36637254-36637385	-	132	2	112	ath	MIR156f	132	1	112	112	95.54	107	84	3e-45
Cluster_127239	78	21	UCAAUACAUUGGACUACAUAU	24	AUGUAGUCCAAUCUAUUGAAG	8	21	GUCUUGGUGAAGUGUAAUGUAUGUAGUCCAAUCUAUUGAAGUACUAGCACACCAAACUCUAGUGAGAUGAUGUGGUUGAGUAGUUCAAUACAUUGGACUACAUAUAUUACUUUUGAUCAAGAUGU	((((((((.(((.(((((((((((((((((((.(((((((.((((..((((.((..(((....))).)).))))....)))).))))))).))))))))))))))))))).))).))))))))))	NC_027754.1:36665584-36665708	-	125	5	120	bra	MIR860	115	1	115	116	97.41	113	93	4e-50
Cluster_303990	76.12	20	UCAAUACAUUGGACUACAUA	38	UGUAGUCCAAUCUAUUGAAG	6	20	UCUUGGUGAAGUGUAAUGUAUGUAGUCCAAUCUAUUGAAGUACUAGCACACCAAACUCUAGUGAGAUGAUGUGGUUGAGUAGUUCAAUACAUUGGACUACAUAUAUUACUUUUGAUCAA	)))((((.(((.(((((((((((((((((((.(((((((.((((..((((.((..(((....))).)).))))....)))).))))))).))))))))))))))))))).))).)))).	NC_027754.1:36665589-36665707	-	119	4	119	bra	MIR860	115	1	115	116	97.41	113	97	3e-50
Cluster_304480	56.68	20	CAGCCAAGGAUGACUUGCCG	481	GCAAGUUGUCCUUCGGCUACA	1	21	AAGUGGAGUAGAGUAUAAUGCAGCCAAGGAUGACUUGCCGGAGCGUUGUUCAUCAUGCAUAAAAAAUAUUGAUGAUGAUGAUGAUGGUGAUGAACAUAAUUCUGGCAAGUUGUCCUUCGGCUACAUUUUGCUCUCUUCUACUCAU	(.((((((.((((((.((((.((((((((((((((((((((((...((((((((((.(((......((((...))))......)))))))))))))...)))))))))))))))))).)))).)))).)))))).))))))))))	NC_027754.1:37268410-37268554	-	145	1	145	ath	MIR169b	181	23	165	146	89.73	131	100	2e-48
Cluster_127803	92.46	21	UCGAUAAACCUCUGCAUCCAG	1369	GGAGGCAGCGGUUCAUCGAUC	7	21	UGAUGAAAGUUGAAGUCGCUGGAGGCAGCGGUUCAUCGAUCAAUUCCUGUGAAAAAUGAUGUUGGAAACAAUUUACAUGGGAAGCAUGAAUCGAUCGAUAAACCUCUGCAUCCAGUGCUUCUCCUUCCUGAUUUG	))))).(((..((((.(((((((.((((.((((.(((((((.((((.(((.....((((.((((....)))).).))).....))).)))).))))))).)))).)))).)))))))))))..))).....((((	NC_027754.1:38187969-38188103	+	135	4	129	bra	MIR162	126	1	126	126	100	126	93	5e-61
Cluster_138146	94.11	21	UGAUUGAGCCGCGCCAAUAUC	1411	UAUUGGCCUGGUUCACUCAGA	378	21	CACGAAAGAGUCCUCUUUGAUAUUGGCCUGGUUCACUCAGAUUACACACGUACUAUAUGCAUUCUCUUAGUUAUCUGAUUGAGCCGCGCCAAUAUCUCAGUGCUCUCUCGUCUCUC	.((((.(((((...((..(((((((((.(((((((.((((((.((........................)).)))))).))))))).)))))))))..)).))))).))))))...	NC_027754.1:39308116-39308231	+	116	4	111	ath	MIR171a	123	3	123	123	82.11	101	93	9e-26
Cluster_306214	96.12	20	UGAUUGAGCCGCGCCAAUAU	164027	AUUGGCCUGGUUCACUCAGA	1	20	ACGAAAGAGUCCUCUUUGAUAUUGGCCUGGUUCACUCAGAUUACACACGUACUAUAUGCAUUCUCUUAGUUAUCUGAUUGAGCCGCGCCAAUAUCUCAGUGCUCUCUCGUCUCU	((((.(((((...((..(((((((((.(((((((.((((((.((........................)).)))))).))))))).)))))))))..)).))))).))))))..	NC_027754.1:39308117-39308230	+	114	1	110	bra	MIR171e	119	1	119	119	90.76	108	96	4e-43
Cluster_307219	97.37	20	UGCCUGGCUCCCUGUAUGCC	51517	CGUACAGAGUAGUCAAGCAUG	118	21	UGUAUGUGCUCUUAUAGUCGUGCCUGGCUCCCUGUAUGCCACAAGUAUAUACCGAUCUCGUUACGAAAUCUAUGGCUAGUGGCGUACAGAGUAGUCAAGCAUGACCAAAGCUUUUCUUGGUGU	))))))))........(((((((.((((((.(((((((((((.(((.((((..(((.((.....)).)))))))))).))))))))))).).))))).))))))).(((((...(((..((((	NC_027754.1:40672977-40673099	+	123	2	116	bna	MIR160c	115	1	115	115	97.39	112	93	1e-50
Cluster_243889	97.62	21	UCGCUUGGUGCAGGUCGGGAC	495263	CCCGCCUUGCAUCAAUUGAAU	8	21	AAUCACCGUGGGGCUCGGAUUCGCUUGGUGCAGGUCGGGACUGAUAUGCUGACACAACCACUGGUGCUUUUACCUUAUUGGUUUGUGAGCAGGUAUUGGCUCCCGCCUUGCAUCAAUUGAAUCGGAGCCUCCAAUGGUGAAA	).((((((((((((((.((((((.((((((((((.(((((((((((((((.(((.(((((..((((....))))....)))))))).))))..)))))).))))).)))))))))).)))))).))))).)).))))))).)	NC_027754.1:41452242-41452383	+	142	1	142	bra	MIR168c	133	2	132	142	88.73	126	100	6e-48
Cluster_139594	90.29	21	UUGGACUGAAGGGAGCUCCCU	22092	GGAGCUUCCUUUAGUCCAUUC	3	21	UAGGAAAUAUAGAUAGGUAGGGAGCUUCCUUUAGUCCAUUCACAGAUCAUGAUAUGAUCCAAUUAGCUUCCGACUCAUCCAUCCAAAUACCGAGUCACGAAAAUUUCAACUUAGACUCGUUAAAUGAAUGAAUGAUGCGGUAGACAAAUUGGAUCAUUGAUUCUCUCUGAUUGGACUGAAGGGAGCUCCCUCCUUUCAUUGUUCUAAAAUU	(.((((.....((.(((.((((((((((((((((((((.(((.(((..((.(.(((((((((((.(((.(((..((((.(((.((..((.((((((.................)))))).))..)).))).))))..))).)).).)))))))))))).))..))).))).))))))))))))))))))))))).))((((..(((.....	NC_027754.1:43071362-43071572	+	211	1	192	aly	MIR319a	221	9	198	193	91.71	177	91	4e-72
Cluster_246600	91.78	20	UGACAGAAGAGAGGGAGCAC	5305	GCUCACCUCUCUUUCUGUCAGU	39	22	GGAUUUGCAACAGAGAAAACUGACAGAAGAGAGGGAGCACAUGCAGGCACUGUUAUGUGUCCAUAACUCUGCUUGUGCGUGCUCACCUCUCUUUCUGUCAGUUGCCUGAGUUCUCGCUUUCA	((....(..(((((((.(((((((((((((((((((((((.((((((((..((((((....))))))..)))))))).)))))).)))))).)))))))))))....((((..........)	NC_027754.1:45714373-45714494	+	122	12	101	vvi	MIR156d	103	1	92	92	83.7	77	74	9e-20
Cluster_246760	98.25	20	UGACAGAAGAGAGUGAGCAC	9925	GCUCACUGCUCUAUCUGUCAGA	1	22	UUAGAGAAACGCAUAGAAACUGACAGAAGAGAGUGAGCACACAAAGGCACUUUGCAUGUUCGAUGCAUUUGCUUCUCUUGCGUGCUCACUGCUCUAUCUGUCAGAUUCCGGCUCCGAUUCUUUUC	(((((((((((....(((.(((((((((((((((((((((.((((((((...(((((.....)))))..)))))...))).))))))))).)))).)))))))).)))(((..((((......))	NC_027754.1:46007272-46007396	-	125	10	119	bra	MIR156g	110	1	110	110	99.09	109	88	1e-50
Cluster_149321	75.47	21	UUGAGCCGUGCCAAUAUCACG	66	AGAUAUUAGUGCGGUUCAAUC	8	21	GUUGAUGUAAAGGUAACGCGAGAUAUUAGUGCGGUUCAAUCAAAUAGUCGUACUCUUAGCUAUUAGAGAUCGGUUUUGUUCGAUUGAGCCGUGCCAAUAUCACGCAUAAAACCAACAUGGCAAA	))).((((...(((...(((.((((((.(((((((((((((.((((((((..((((........))))..)))..))))).))))))))))))).)))))).))).....))).))))))))))	NC_027755.1:20060756-20060879	-	124	2	124	aly	MIR171b	137	8	129	123	90.24	111	99	5e-42
Cluster_151155	100	21	CUGAAGUGUUUGGGGGGACUC	7	GUUCCCUUUAACGCUUCAUUG	1	21	AAAGUCAAAUGCCCCCAUGAGUUCCCUUUAACGCUUCAUUGUGAUUACUCCAGUCACAUUUAUUUUUCUUAAAUGUUUGGUCGAUUUUUGUAUACAACACUGAAGUGUUUGGGGGGACUCGUGGUGCCAUUCUGGCGUUG	)))((((((((.(.((((((((((((((.(((((((((.(((...(((...(((((((((((.......)))))))......))))...)))....))).))))))))).)))))))))))))).).)))).))))...(	NC_027755.1:24420408-24420547	-	140	11	127	bna	MIR395d	117	1	117	117	100	117	84	4e-56
Cluster_335959	97.57	20	CUGAAGUGUUUGGGGGGACU	8647	UUCCCUUUAACGCUUCAUUG	2	20	AAGUCAAAUGCCCCCAUGAGUUCCCUUUAACGCUUCAUUGUGAUUACUCCAGUCACAUUUAUUUUUCUUAAAUGUUUGGUCGAUUUUUGUAUACAACACUGAAGUGUUUGGGGGGACUCGUGGUGCCAUUCUGGCGUU	))((((((((.(.((((((((((((((.(((((((((.(((...(((...(((((((((((.......)))))))......))))...)))....))).))))))))).)))))))))))))).).)))).))))...	NC_027755.1:24420409-24420546	-	138	10	126	bna	MIR395d	117	1	117	117	100	117	85	4e-56
Cluster_151156	86.36	21	CUGAAGUGUUUGGGGGAACUC	7	GUUCCUCUGAGCACUUCAUUG	6	21	UUGGUCGGAUGUCUCCUAGAGUUCCUCUGAGCACUUCAUUGGGUAUACAAUUUCUUAUGAAGAUUACCCACUGAAGUGUUUGGGGGAACUCCUGGACCCAUUCUACGGUUU	))))).(((((..(((..((((((((((((((((((((.((((((.....((((....))))..)))))).))))))))))))))))))))..)))..)))))...)))..	NC_027755.1:24421544-24421654	+	111	9	101	bra	MIR395a	93	1	93	93	100	93	84	4e-43
Cluster_335960	97.98	20	CUGAAGUGUUUGGGGGAACU	4739	UUCCUCUGAGCACUUCAUUG	1	20	UGGUCGGAUGUCUCCUAGAGUUCCUCUGAGCACUUCAUUGGGUAUACAAUUUCUUAUGAAGAUUACCCACUGAAGUGUUUGGGGGAACUCCUGGACCCAUUCUACGGUU	)))).((((((..((..((((((((((((((((((((.((((((.....((((....))))..)))))).))))))))))))))))))))..))(((........))).	NC_027755.1:24421545-24421653	+	109	8	100	bra	MIR395a	93	1	93	93	100	93	85	3e-43
Cluster_265852	96.53	21	ACAGGGAACAAGCAGAGCAUG	334103	UGCACUGCCUCUUCCCUGGCU	624	21	AAAGUGGUAACCAGAGAGAGACAGGGAACAAGCAGAGCAUGGAUUGAGUUUUUACCAAAACAUCAAAUGACUAUGUUUGGUCUCUUCCCAUGCACUGCCUCUUCCCUGGCUCCCUCUUUCUUUGUCUCCC	....))).))))((((.(((.(((((((...((((.((((((...(((.....((((((.(((.........))))))))))))...)))))).))))...))))))).))).)))).............	NC_027755.1:24813049-24813178	-	130	1	130	bra	MIR408	168	154	26	130	96.15	125	100	5e-55
Cluster_152725	95.23	21	UGAUUGAGCCGCGUCAAUAUC	2028	UAUUGGCCUGGUUCACUCAGA	616	21	CACUCGAGAGUCCUCUUUGAUAUUGGCCUGGUUCACUCAGAUCUUCUCGAACCACACGCUCACAACUCUCUUAGUUAUCUGAUUGAGCCGCGUCAAUAUCUCAGUGCUCUCUCGUCUCUC	(...((((((..(.((..(((((((((.(((((((.((((((.....................((((.....)))))))))).))))))).)))))))))..)).)..))))))......	NC_027755.1:27793159-27793278	-	120	7	115	bra	MIR171e	119	6	119	114	86.84	99	91	3e-31
Cluster_153603	89.21	21	AGAAUCUUGAUGAUGCUGCAG	557	GCAUCAUCAUCAAGAUUCAGA	83	21	UGCAGUCAUUUUUUGCUAUUGCAUCAUCAUCAAGAUUCAGAAAUCAUAUUCUUUGAUGGGUUCUCCUUCGAGCCUGUCUUUUUUGGUUUGAGAAUCUUGAUGAUGCUGCAGCGGCGAUUAAAUGGCUUUUU	...((((((((.(((((.(((((.((((((((((((((..((((((........(((((((((......))))))))).....))))))..)))))))))))))).))))).)))))..))))))))....	NC_027755.1:29993708-29993838	+	131	1	131	bra	MIR172c	152	19	149	131	99.24	130	100	4e-62
Cluster_142456	92.49	21	UUUCCAAAUGUAGACAAAGCA	95023	CUUUGCCUAUCGUUUGGAAAAG	276	22	AGCACGUUAUCUCUGUUCUUCUUUGCCUAUCGUUUGGAAAAGAUUGAUGACGCCAUCUACACUUUUCCAAAUGUAGACAAAGCAAAACCGUGAUGACGUCGUAG	(((((((((((.(.(((...(((((.(((.((((((((((((...((((....))))....))))))))))))))).)))))...))).).)))))))).....	NC_027755.1:3094142-3094245	+	104	1	104	bra	MIR158	107	3	106	104	97.12	101	100	8e-45
Cluster_154753	90.65	21	UCGGACCAGGCUUCAUUCCCC	2987	GGACUGUUGUCUGGCUCGAGG	465	21	AGAGGAUUUAUCUUUUGAGGGGACUGUUGUCUGGCUCGAGGACUCUUAUUCUAACUCAAUCAAGUUUUAUAAAAUCUGUUUGAUUUGAUGAUUGAUUAGGGUUCUAGUGUCUUCGGACCAGGCUUCAUUCCCCCCAAUUAUUACUUCCUUUCA	((((((..((....(((.(((((.((..((((((.((((((((.((.(((((((.(((((((.........(((((.....)))))..))))))))))))))...)).)))))))).))))))..)).))))).)))....))..))))))..	NC_027755.1:33187534-33187686	+	153	1	42	ath	MIR165b	182	4	45	42	80.95	34	27	0.0002									21	1	21	aof	miR166d	21	1	21	21	100	21	100	4e-06
Cluster_343698	97.93	20	UCGGACCAGGCUUCAUUCCC	241197	GACUGUUGUCUGGCUCGAGG	6	20	GAGGAUUUAUCUUUUGAGGGGACUGUUGUCUGGCUCGAGGACUCUUAUUCUAACUCAAUCAAGUUUUAUAAAAUCUGUUUGAUUUGAUGAUUGAUUAGGGUUCUAGUGUCUUCGGACCAGGCUUCAUUCCCCCCAAUUAUUACUUCCUUUC	(((((..((....(((.(((((.((..((((((.((((((((.((.(((((((.(((((((.........(((((.....)))))..))))))))))))))...)).)))))))).))))))..)).))))).)))....))..)))))).	NC_027755.1:33187535-33187685	+	151	3	148	aly	MIR166b	148	5	146	146	85.62	125	97	3e-40
Cluster_272724	98.17	20	UGACAGAAGAGAGUGAGCAC	9896	GCUCACUGCUCUUUCUGUCAGA	1	22	CAAAAGAAACACACAGAAACUGACAGAAGAGAGUGAGCACACAAAAGUAAUUUGCAUAUGUUGUAUUUGCGAUCUCUUGCGUGCUCACUGCUCUUUCUGUCAGAUUCCGGUGCUGAUCUCUUUG	((((((((.((....(((.(((((((((((((((((((((.(((.((....(((((.(((...))).))))).)).))).))))))))).))).))))))))).)))(((.(((((.....)))	NC_027755.1:34226757-34226880	+	124	1	124	bra	MIR156f	177	22	144	124	95.97	119	100	8e-52
Cluster_157578	91.83	21	UCGGACCAGGCUUCAUCCCCC	496	GGAAUGUUGUCUGGACCGAGG	225	21	UUAAGCUAUUUCAGUUGAGGGGAAUGUUGUCUGGACCGAGGAUAUUAUAUAUACACACGUACAUAUAUAUGUUGAUACAAGUGAUCGAUCAUAUAUAAUAUGUAUAGAGAGUAUUCUCGGACCAGGCUUCAUCCCCCCUAACAUGUUAUUGCCUUGA	((((((.((..((((((.((((.(((..((((((.(((((((((((...((((((...((...(((((((((((((.......))))).)))))))))).))))))...))))))))))).))))))..))).)))).)))).))..)).))....(	NC_027755.1:41421526-41421682	-	157	1	154	aly	MIR165a	148	11	143	154	81.17	125	98	9e-40
Cluster_349914	97.32	20	UCGGACCAGGCUUCAUCCCC	44205	GAAUGUUGUCUGGACCGAGG	19	20	UAAGCUAUUUCAGUUGAGGGGAAUGUUGUCUGGACCGAGGAUAUUAUAUAUACACACGUACAUAUAUAUGUUGAUACAAGUGAUCGAUCAUAUAUAAUAUGUAUAGAGAGUAUUCUCGGACCAGGCUUCAUCCCCCCUAACAUGUUAUUGCCUUG	(((((.((..((((((.((((.(((..((((((.(((((((((((...((((((...((...(((((((((((((.......))))).)))))))))).))))))...))))))))))).))))))..))).)))).)))).))..)).))....	NC_027755.1:41421527-41421681	-	155	12	145	bna	MIR166f	129	1	129	134	89.55	120	86	3e-46
Cluster_145061	89.86	21	UUCCACAGCUUUCUUGAACUU	1338	GCUCAAGAAAGCUGUGGGAAA	510	21	UGAAGAUCCUGGUUAUAUUUUUCCACAGCUUUCUUGAACUUUCUUUUUCAUUUCCCUUAUUUUAGAGCGAAAUUAAAUAACUAAAAAUCUCUAACAUUUAACACUCUAGAAAAAAAAAGCUCAAGAAAGCUGUGGGAAAACAUGACAAUUCAGGGUUUU	.(((((((((((((((.((((((((((((((((((((.((((.((((((.............(((((.(...((((((.................))))))).))))))))))).)))).)))))))))))))))))))).)))))....)))))))))	NC_027755.1:9740885-9741043	-	159	1	159	bra	MIR396	162	3	158	160	96.25	154	100	1e-69
Cluster_150779	80	21	UGCCAAAGGAGAGUUGCCCUG	26	GGGCUUCUCUCUAUUGGCAGG	6	21	AUGUAAGCUCACUAGUUCCAGGGCUUCUCUCUAUUGGCAGGUCCCUUAUUUUCACACACAUACACGCACACAUAUACGCCCACACAUACACAUAUAUUCAUGUUAUAUCAAAAGUCAAAAAUGAUCUGCCAAAGGAGAGUUGCCCUGCAACUAGUUUUAGCUUAGUU	...((((((.(((((((.((((((..((((((.((((((((((......................((..........))..........((((......))))...................)))))))))).))))))..)))))).)))))))...)))))))))	NC_027756.1:12118271-12118437	+	167	1	167	aly	MIR399b	154	2	145	167	70.06	117	100	8e-16
Cluster_360586	97.53	20	UGCCAAAGGAGAGUUGCCCU	1979	GGCUUCUCUCUAUUGGCAGG	2	20	UGUAAGCUCACUAGUUCCAGGGCUUCUCUCUAUUGGCAGGUCCCUUAUUUUCACACACAUACACGCACACAUAUACGCCCACACAUACACAUAUAUUCAUGUUAUAUCAAAAGUCAAAAAUGAUCUGCCAAAGGAGAGUUGCCCUGCAACUAGUUUUAGCUUAGU	..((((((.(((((((.((((((..((((((.((((((((((......................((..........))..........((((......))))...................)))))))))).))))))..)))))).)))))))...))))))))	NC_027756.1:12118272-12118436	+	165	8	155	ath	MIR399b	135	1	134	149	71.14	106	90	6e-11
Cluster_290985	97.32	21	UCGCUUGGUGCAGGUCGGGAA	136166	CCUGCCUUCCAUCAACUGAAU	18	21	GGUUAUCGGCGGUCUCGGAUUCGCUUGGUGCAGGUCGGGAACUGAUUGGCUGACACCGCCACGUGGAUUUUCACGGUUGGCUUGUGAGCAGGGAUCGGAUCCUGCCUUCCAUCAACUGAAUCGGAGCCCGAGGUGAAAAUA	..(((((..(((.(((.((((((.((((((.(((.(((((.((((((.(((.(((..(((((((((....)))))..)))).))).)))...)))))).))))))))..)))))).)))))).))).))).))))).....	NC_027756.1:18483920-18484060	-	141	7	136	bra	MIR168a	133	4	133	130	90	117	92	3e-45
Cluster_368244	97.01	20	UGCCUGGCUCCCUGUAUGCC	52081	CGUACGAGGAGCCAAGCAUG	61	20	CAUAUAUGGAUGUGUCAUCAUGCCUGGCUCCCUGUAUGCCACAAGUGGGUAUCAAUUUUGGUUGAAAAAUUGGCUGCUGGUGGCGUACGAGGAGCCAAGCAUGACCAGAAGAAGCAGAUGAUA	).....)))))))....((((((.(((((((.((((((((((.(((((...((((((((......))))))))))))).)))))))))).))))))).))))))...))))))).)))))...	NC_027756.1:19916590-19916712	-	123	20	102	aof	MIR160c	106	10	97	88	79.55	70	67	2e-14
Cluster_157131	91.43	21	UUGGACUGAAGGGAACUCCCU	715	AGAGUUUCCUUAAGUCCAUUC	2	21	GUUGCAAGAUAAAUACCAAGAGAGUUUCCUUAAGUCCAUUCACAUGUUGUGAUUUGAUCCAAUUAGCUCCAGACUCAUUCACUCACUUACCGAGUCACUAAAAUAGGAUUGAACUCGUUACAUGAGUAAAUGAUGCGGGAGACUUAUUGGAUCUUAGAUUCAUUGCGAUUGGACUGAAGGGAACUCCCUUUAUUUUAUUCAUUCCAACA	..)))).((((((....(((.((((((((((.((((((.((.((....((((.((((((((((.((((((.(..(((((.(((((..((.(((((((((......))..)).))))).))..))))).)))))..).)))).)).))))))))...)).)))))).)).)))))).)))))))))).)))...))))))......((((	NC_027756.1:28069428-28069636	+	209	19	207	aly	MIR319a	221	26	215	190	80	152	90	7e-43
Cluster_158637	74.58	21	UGGAGAAGCAGGGCACGUGCG	29	CACGUGUUCUACUACUCCAAC	3	21	AAUGGAUGAGUAACACUUGCUGGAGAAGCAGGGCACGUGCGAACUAAUGAGAGAUCUGUACAUGUUGAUCAUAUUUUUGCACGUGUUCUACUACUCCAACACGUGUGUCUCUCCCCUUCC	...(((.(((..((((.((.(((((.((.((((((((((((((...((((..(((........)))..))))...)))))))))))))).)).))))).)).))))..))))))......	NC_027756.1:3109063-3109182	+	120	12	102	bra	MIR164c	91	1	91	91	98.9	90	76	2e-40
Cluster_174203	87.3	21	AAGCUCAGGAGGGAUAGCGCC	543	CGCUAUCCAUCCUGAGUUCCA	5	21	GUAGUAGAGAAGUAGCUGUAAAGCUCAGGAGGGAUAGCGCCAUGACUCAUCACCAUUACUAUAUGUCUUUGUAUAUGUAAUGGCGCUAUCCAUCCUGAGUUCCAUGGCUUCUUCUUGCUUUUAU	))((((.(((((.((((((..(((((((((.((((((((((((.((..((.((.(..((.....))..).))))..)).)))))))))))).)))))))))..)))))).)))))))))..)))	NC_027756.1:41419166-41419289	+	124	1	124	bna	MIR390c	128	3	126	124	100	124	100	6e-60
Cluster_308130	96.24	21	GGAAUCUUGAUGAUGCUGCAU	130	GCAGCAUCAUUAAGAUUCACA	6	21	AACAGCCGGUAGUUGCAGAUGCAGCAUCAUUAAGAUUCACAAGAGAUGUGCUUUCCUUUGUUUGGGCUCGUUUCGAAUGGGAAUCUUGAUGAUGCUGCAUCAGCAAAUACAUGGCUACUC	...((((((((.((((.(((((((((((((((((((((.((.((((((.((((..........)))).))))))...)).))))))))))))))))))))).)))).))).)))))....	NC_027756.1:42442163-42442282	+	120	3	117	bna	MIR172c	138	1	138	138	76.81	106	96	5e-29
Cluster_308837	85.36	21	UUCGCAGGAGAGAUAGCGCCA	16557	ACGGUAUCUCUCCUACGUAGC	135	21	AACUGCAAAUAAAGGUUCGCUUCGCAGGAGAGAUAGCGCCAUCACUUCUUCUUAAGAGUUUAGAAGAUGGUGACGGUAUCUCUCCUACGUAGCAAUCCUUAUAUAAUGCGUCU	.))).))....((((...(((.((.((((((((((.((.(((((..((((((.........))))))))))).)).)))))))))).)).)))...))))......(((....	NC_027756.1:43369571-43369683	+	113	5	105	bra	MIR391	104	1	101	101	100	101	89	2e-47
Cluster_310556	97.47	22	UCAUUGAGUGCAGCGUUGAUGU	1562	AUCAACGUUGGCUCAAUUAUG	1	21	UUCCUGGAUUUGUACGAACAUCAUUGAGUGCAGCGUUGAUGUGAUUUACUUCUCUUUUUCAUUGUUGAAUGGAUUAAAGCAAUUUACAUCAACGUUGGCUCAAUUAUGUUUUUCUGAUUUUCAGGAUC	.(((((((..(....((((((.(((((((.((((((((((((((.((.(((.(((..((((....)))).)))...))).)).))))))))))))))))))))).)))))).....)..)))))))..	NC_027756.1:45461780-45461907	+	128	16	111	bna	MIR397a	96	1	96	96	100	96	75	1e-44
Cluster_310585	97.97	22	UCAUUGAGUGCAGCGUUGAUGU	1576	AUCAAUGUUGGCUCAAUUAUG	3	21	UCCCUGGAUUUGAAUGAACAUCAUUGAGUGCAGCGUUGAUGUGAUUUACUUUUUUCAUUGUUGAAUGGAUUAAAGCAAUUUACAUCAAUGUUGGCUCAAUUAUGCUUUUCUGAUUUUCAGGAUC	......(((((((((...(((.(((((((.((((((((((((((.((.((((.((((((....))))))..)))).)).))))))))))))))))))))).)))...((((((...))))))..	NC_027756.1:45491660-45491783	+	124	3	122	aly	MIR397a	126	2	126	125	88	110	97	4e-37
Cluster_159188	72.13	21	UGCCAAAGGAGAGUUGCCCUG	53	GGGCAUCUUUCUAUUGGCACG	22	21	CAAUAAGAGGAGCAGUAAUAGGGCAUCUUUCUAUUGGCACGAGACAGUGAGAUGUGCUCUUUUUGUGUGUGUGUUCAUGGCUACUUGGCUCUGUCACUUGCCAAAGGAGAGUUGCCCUGUCACUGCUUCCGCUUAAAUA	...((((.((((((((.((((((((.((((((.((((((.(.(((((.(....(((((......(((........)))))).))....).))))).).)))))).)))))).)))))))).))))).))).))))....	NC_027756.1:4595931-4596069	+	139	4	135	aly	MIR399c	125	1	125	132	84.85	112	95	6e-35
Cluster_313168	64.26	21	GGGUCGAUAUGAGAACACAUG	304	UGUGUUCUCAGGUCACCCCUG	13	21	CAAGGUAGAGGAUCUCGACAGGGUCGAUAUGAGAACACAUGUGCAGACAACGGCUGUAAUGACACCACGUCAUUAGAACAAAUUUUCCUUUUCAUGUGUUCUCAGGUCACCCCUGCUGAGCUCCUUCUCUACCCU	...(((((((((.((((.(((((..(((.((((((((((((....((.....(.(.(((((((.....))))))).).)......)).....)))))))))))).)))..))))).)))).)))...))))))..	NC_027756.1:48980716-48980850	-	135	4	133	aly	MIR398c	132	1	132	133	84.96	113	96	2e-34	8	0	0	0	140	0	0	0
Cluster_313917	98.17	20	UGACAGAAGAGAGUGAGCAC	9780	GCUUACUCUCUCUCUGUCACC	2	21	CCAUCGAAGGUAAGAGGAGGUGACAGAAGAGAGUGAGCACACAUGGUGGCUUUCUUGCAUGUUUUUUUCAAAAUUAGGGUUUCAUGCUUGAAGCUAUGUGUGCUUACUCUCUCUCUGUCACCCCUUCUCUCUCUUUUCUUUU	(....)))))..(((((.(((((((((((((((((((((((((((((....(((..(((((.....(((.......)))...)))))..))))))))))))))))))))))).))))))))).)))))...))))..)))))	NC_027756.1:50074587-50074728	-	142	7	134	bra	MIR156a	128	1	126	128	96.88	124	90	2e-55
Cluster_177978	87.5	21	UUGACAGAAGAGAGCGAGCAC	10	GCUCAUUCUCcUUCUGUCAUAACU	2	24	UGUUGAUGUGGGAAAAGAAGUUGACAGAAGAGAGCGAGCACACAAAGGGAGAAUUGUAUAAAAUUAAUUUGUAUAUGGUUUACUUUUGCGUGCUCAUUCUCGUUCUGUCAUAACUUCUCCUUCAUGAAUCUUGGU	.(((.(((.((((...((((((((((((((((((.((((((.((((((..((((((((((.((.....)).)))))))))).)))))).)))))).))))).))))))))..))))))))).))).)))...)))	NC_027756.1:50622463-50622597	+	135	5	125	ath	MIR156d	118	1	118	121	89.26	108	90	1e-38
Cluster_314849	96	21	UCGGACCAGGCUUCAUUCCCC	184956	GGACUGUUGUCUGGCUCGAGG	6	21	GGUGCGGUUUAGGGUUGAGAGGACUGUUGUCUGGCUCGAGGUCAUGAAGAAUGAAAGCUAAACCUAAAUGAUUCUCGGACCAGGCUUCAUUCCCCCCAACCUUUUUAUCGCCAUA	((.(((((..(((((((.(.(((.((..((((((.((((((((((..((..............))..)))).)))))).))))))..)).))).).)))))))...)))))....	NC_027756.1:51441082-51441196	-	115	1	115	bna	MIR166d	128	3	117	115	96.52	111	100	1e-49
Cluster_397548	98.04	20	UCGGACCAGGCUUCAUUCCC	231477	GACUGUUGUCUGGCUCGAGG	8	20	GUGCGGUUUAGGGUUGAGAGGACUGUUGUCUGGCUCGAGGUCAUGAAGAAUGAAAGCUAAACCUAAAUGAUUCUCGGACCAGGCUUCAUUCCCCCCAACCUUUUUAUCGCCAU	(.(((((..(((((((.(.(((.((..((((((.((((((((((..((..............))..)))).)))))).))))))..)).))).).)))))))...)))))...	NC_027756.1:51441083-51441195	-	113	3	110	aly	MIR166g	131	5	126	122	79.51	97	96	1e-24
Cluster_314975	98.23	21	UCGAUAAACCUCUGCAUCCAG	1936	GGAGGCAGCGGUUGAUCGAUC	24	21	AAAAAGGAGCGAAAGAUGCUGGAGGCAGCGGUUGAUCGAUCUCUUUGUGGGAAUUUUUGAAAAAAAAAAACUCAAAGCAUGAACAGAUCGAUAAACCUCUGCAUCCAGCGGUCGCCACUUCAUCACUC	((((((((((((..(((((((((.((((.((((.((((((((.((((((.....((((((...........)))))))))))).)))))))).)))).)))).)))))).)))...............	NC_027756.1:51654510-51654637	+	128	19	113	fve	MIR162	130	19	120	102	81.37	83	74	2e-21
Cluster_397699	96.15	20	UCGAUAAACCUCUGCAUCCA	25054	GAGGCAGCGGUUGAUCGAUC	4	20	AAAAGGAGCGAAAGAUGCUGGAGGCAGCGGUUGAUCGAUCUCUUUGUGGGAAUUUUUGAAAAAAAAAAACUCAAAGCAUGAACAGAUCGAUAAACCUCUGCAUCCAGCGGUCGCCACUUCAUCACU	(((((((((((..(((((((((.((((.((((.((((((((.((((((.....((((((...........)))))))))))).)))))))).)))).)))).)))))).)))..............	NC_027756.1:51654511-51654636	+	126	7	121	bna	MIR162a	114	1	114	115	93.91	108	91	3e-44
Cluster_157803	91.55	21	UCGGACCAGGCUUCAUCCCCC	377	GGAAUGUUGUUUGGAUCGAGG	176	21	AAAGGCUAUUUCCGUUGAGGGGAAUGUUGUUUGGAUCGAGGAUAUCAUCAUAUGCAUAAUGCAUACAUAUAAUUGUGCAUAUAUGUAAUUCUCGGACCAGGCUUCAUCCCCCUCAACACGUUAUUGCCUUCA	..((((.((..(.(((((((((.(((..((((((.((((((((..(((.(((((((((((...........))))))))))))))..)))))))).))))))..))).)))))))))..)..)).)))))))	NC_027756.1:521918-522049	+	132	5	129	aly	MIR165a	148	15	143	131	80.92	106	95	4e-25
Cluster_316087	98.43	21	AGAAUCUUGAUGAUGCUGCAU	47686	GCAGCACCAUUAAGAUUCACA	557	21	AUCAGUCGUUUUCUGUAGGUGCAGCACCAUUAAGAUUCACAUGGAAAUUGAGAAAACCCUAAUUUAUAUUAAUUAGGGUUCUGAUAUGUAUAUGAGAAUCUUGAUGAUGCUGCAUCAACAACCAACGGCUACCAA	...(((((((...(((.(((((((((.(((((((((((.((((.....(.(((..(((((((((......)))))))))))).)......)))).))))))))))).))))))))).)))...))))))).(((.	NC_027756.1:53505226-53505360	+	135	14	120	bol	MIR172b	107	1	107	107	100	107	79	1e-50
Cluster_166338	81.18	21	AUCCUCGGGACACAGAUUACC	66	UAAUCUGCAUCCUGAGGUUUA	1	21	GAUACUUGGUGAGGAACUGGUAAUCUGCAUCCUGAGGUUUAAAAAUUCAUACACAUGUAAAGCAAAUAUAUACAUGAUUUUUAAUCCUCGGGACACAGAUUACCUCUUCCUUACUCGAGGUACA	(((.((((((((((((..(((((((((..((((((((.((((((((.......((((((...........)))))))))))))).))))))))..)))))))))..)))))))).))))(((..	NC_027756.1:54442871-54442994	-	124	3	123	aly	MIR2111b	123	2	123	124	83.87	104	98	4e-31
Cluster_320581	96.44	21	UAUGGGUGGGGUGGCAAAAUC	3435	UUUUGCCUACUCCUCCCAUACC	34	22	CGAGAUUAUGCGUCUGUAGGUAUGGGUGGGGUGGCAAAAUCACACCUUUCACGCAGAUCAACAAUAGAGUGUUGUGAGACAGAUGCCGGAUUUAUAAGGUUGAAGUAGGAUUUUGCCUACUCCUCCCAUACCAUACAAUUCCCUUAGUCCUG	((.(((((......((((((((((((.(((((((((((((((((((((((..(((..((.((((((...))))))..))....)))..)).....)))))....))..))))))))).))))).)))))))).)))).......))))).))	NW_013617448.1:68105-68256	+	152	16	136	cas	MIR472	138	1	138	139	73.38	102	80	7e-16
Cluster_325192	91.67	21	AGAUAUUGGUGCGGUUCAAUC	24	UUGAGCCGUGCCAAUAUCACG	5	21	ACUAACGUAAAGACAAUGCGAGAUAUUGGUGCGGUUCAAUCAGAAAUCCACACUCUUUUGUUGUAGAGAUCGGUUUGUUUGAUUGAGCCGUGCCAAUAUCACGAGUGUAAUUGGCCUCCACCA	....))))..((((.((((..(((((((((((((((((((((((...((...((((........))))...))....)))))))))))))))))))))))..(((.((.....)))))(((((	NW_013617559.1:6211-6333	-	123	13	108	bol	MIR171a	96	1	96	96	100	96	78	9e-45
Cluster_174130	90.57	21	UUUUGCGUUUCAACUCGGUCC	24	GCUGAAUUGGAACGCAAAAUC	22	21	GUCUUUGCAGUUCACACUGAUUUUGCGUUUCAACUCGGUCCUCAUUUCUUUAUAACGAAGUGGAGGAACAAAAAGAUGUUUUCAGAAGAACAUUGAAGAGGAAGAGAAUGAAAUCUGCAAGUUAAAAGAAUUGAGGGCUGAAUUGGAACGCAAAAUCUUUGAACUAAAGAGACAAGA	((((((..((((((....(((((((((((((((.((((((((((.((((((.((((...(((((..............(((((((.......)))))))..............)))))..)))))))))).)))))))))).)))))))))))))))..))))))..)))))))).)	NW_013617929.1:10039-10215	-	177	1	160	bra	MIR9557	188	29	188	160	97.5	156	90	7e-74
Cluster_427524	84.96	20	UUGACAGAAGAUAGAGAGCA	43868	CUCUCUAGUCUUCUGUCAUCA	7	21	UUUGGUAGGCGUUGAUAGUGUUGACAGAAGAUAGAGAGCACAGAUGAUGAGAUGCAAUUUGGAGCAGCUUGUAUGCAUCGUACUCCUUUGUGCUCUCUAGUCUUCUGUCAUCACUCGUUACUUGCCUUAACCC	)))((((((((.((((((((.(((((((((((((((((((((((.((((.((((((....((.....))....)))))).)).)).)))))))))))).))))))))))).)))).))))..)))))..))).	NW_013621039.1:290-422	-	133	10	124	bna	MIR156g	115	1	115	115	100	115	86	5e-55
Cluster_196162	93.64	21	UUAGAUGACCAUCAACAAAUA	3012	UUUGUUGAUUGACAUCUAUGC	238	21	UUUUGCAACCCUUGAAUGUGUUUGUUGAUUGACAUCUAUGCAUAUUGAUCAUCCUCGUGUUGAUGAUCGAUUCGUUUAGAUGACCAUCAACAAAUACUUUCAUGGUUUUGCAUCUC	...(((((.((.((((.((((((((((((.(.((((((.((..((((((((((........))))))))))..)).)))))).).)))))))))))).)))).))..)))))..((	NW_013641195.1:75-190	+	116	3	114	aly	MIR827	197	44	158	115	91.3	105	97	2e-39
Cluster_442488	96.03	20	UUAGAUGACCAUCAACAAAU	14561	UUGUUGAUUGACAUCUAUGC	3	20	UUUGCAACCCUUGAAUGUGUUUGUUGAUUGACAUCUAUGCAUAUUGAUCAUCCUCGUGUUGAUGAUCGAUUCGUUUAGAUGACCAUCAACAAAUACUUUCAUGGUUUUGCAUCU	..(((((.((.((((.((((((((((((.(.((((((.((..((((((((((........))))))))))..)).)))))).).)))))))))))).)))).))..)))))..(	NW_013641195.1:76-189	+	114	2	113	aly	MIR827	197	44	158	115	91.3	105	98	2e-39
Cluster_26406	89.66	22	UCAGGCAGACUGCUUCAUCUCA	72134	AGAUGAAGCCUCCGACUGAGA	121	21	ACUUGUCGGUUCUCCAGCUGAGAUGAAGCCUCCGACUGAGAAGAAGCAAACCAUAACCAGGAGAUCCAUUGGCGGUUGCUUCAUCUCAGGCAGACUGCUUCAUCUCAUGUGGGUGCUCGGCUUUAUG	......)))))..(((..(((((((((((.((.(.((((((.(((((((.((....((((........)))).))))))))).)))))).).))..)))))))))))..)))))))).))).))).)	NC_027748.1:36538859-36538985	-														5	72134	0	0	5	121	0	0
Cluster_54937	88.79	21	UAAUGGUGAUUUUGAAUCUAA	66	AGGUUGAGAAUCACCAUUGGG	10	21	CAUUUAUGCCUAUACAUCCCUAAUGGUGAUUUUGAAUCUAAAGUUCUCAAAAUACGUAUAUGUCUUUCCAGUAACUUUAGGUUGAGAAUCACCAUUGGGGCUCUUUAGAAACUUCCAAC	)).......(((.....((((((((((((((((.(((((((((((((..(((.((......)).)))..)).))))))))))).)))))))))))))))).....)))...........	NC_027750.1:53022555-53022673	+														0	12	50	66	0	0	6	10
Cluster_94642	88.89	22	UGGCAUUGGUAGUAAUGAGUGU	269	ACUCAUUACCAUCAAAGCCACG	12	22	AAUAAUAAGGUAAUGGGACUACUCAUUACCAUCAAAGCCACGUACCAUGUUCCAUUUUAAACGAAUACAAUACGUGGCAUUGGUAGUAAUGAGUGUUCCCGCUACCAUAUUGAGUU	..(((((.((((.(((((.((((((((((.(((((.((((((((...(((((..........)))))...)))))))).))))).)))))))))).))))).)))).)))))...)	NC_027752.1:38863406-38863521	+														0	228	1762	2870	0	0	95	100
Cluster_180884	95.65	21	AUUAAUAAUUAUACUGAGGAA	37	CAUCGGUAUAAUUAUUAAUUA	3	21	UGCUUGGUUAAUAUAGUUUUCAUCGGUAUAAUUAUUAAUUACUAUAUUAAGUUAAAUCACAAAUCGCAACUUAAUAUAAUAAUUAAUAAUUAUACUGAGGAAAACUAAUAAAGUUGCGAUUA	)((..((((....((((((((.(((((((((((((((((((.(((((((((((..............))))))))))).))))))))))))))))))).)))))))).....(((((.((((	NC_027752.1:40806232-40806353	-														0	37	1	2	0	3	1	1
Cluster_121921	87.22	22	UGGCAUUGGUAGUAAUGAGUGU	255	ACUCAUUACCAUCAAAGCCACG	15	22	GAUAAUAAGGUAAUGGGACCACUCAUUACCAUCAAAGCCACGUACCAUGUUCUGUUUUCAAACGAAUACAAUACGUGGCAUUGGUAGUAAUGAGUGUUCCCGCUACCAUAUUGCAGU	))).....((((.(((((.((((((((((.(((((.((((((((...(((((.(((....))))))))...)))))))).))))).)))))))))).))))).))))((((.(((.(	NC_027754.1:23152941-23153057	-														0	228	1762	2870	0	0	95	100
Cluster_153151	86.47	22	UGGCAUUGGUAGUAAUGAGUGU	267	ACUCAUUACCAUCAAAGCCACG	18	22	AAUAAUAAGGUAAUGGGACUACUCAUUACCAUCAAAGCCACGUACCAUGUUCCAUUUUAAACGAAUACAAUACGUGGCAUUGGUAGUAAUGAGUGUUCCCGCUACCAUAUUGAGGU	...((((.((((.(((((.((((((((((.(((((.((((((((...(((((..........)))))...)))))))).))))).)))))))))).))))).)))).)))))))))	NC_027756.1:17414483-17414598	-														0	228	1762	2870	0	0	95	100
Cluster_162935	85.92	22	UGGCAUUGGUAGUAAUGAGUGU	250	ACUCAUUACCAUCAAAGCCACG	21	22	AAUAAUAAGGUAAUGGGACUACUCAUUACCAUCAAAGCCACGUACCAUGUUCCGUUUCAAACAAACACAAUACAUGGCAUUGGUAGUAAUGAGUGUUUCCGCUACCGUAUUGAGGU	..(((((.((((.(((((.((((((((((.(((((.((((.(((...((((..(((...))).))))...))).)))).))))).)))))))))).))))).)))).)))))..))	NC_027756.1:44232000-44232115	-														0	228	1762	2870	0	0	95	100
Cluster_167115	92.88	22	UGGCAUUGGUAGUAAUGAGUGU	270	ACUCAUUACCAUCAAAGCCACG	13	22	AAUAAUAGGGUAAUGGGAGUACUCAUUACCAUCAAAGCCACGUACCAUGUUCCAUUUUAAACGAAUACAAUACGUGGCAUUGGUAGUAAUGAGUGUUUCCGCUACCAUAUUGAGGA	...((((.((((.((((((((((((((((.(((((.((((((((...(((((..........)))))...)))))))).))))).)))))))))))))))).)))).))))(((..	NW_013617422.1:66893-67008	+														0	228	1762	2870	0	0	95	100
Cluster_425639	77.16	20	GAUAACUUGGUUUUGCUCCU	188	GAGCAGAACCAAGUUAGUCU	4	20	UUAUGCAGUGGAGCCAAGAGGAUAACUUGGUUUUGCUCCUACUUAUGUGAAUUUCUGAAGUGGAUGGAGAGAAAGAAGUCCAAGAAAUUCCCUAUAAGUAGGAGCAGAACCAAGUUAGUCUCUUGUUAGCCCAUAGCAUGA	((((((.((((.(((((((((.(((((((((((((((((((((((((.((((((((....(((((............)))))))))))))..))))))))))))))))))))))))).)))))))...)))))).))))))	NW_013619625.1:69-209	+														355	0	10	8	9	0	1	4

## Sheet: Novel miRNAs
Name	Percent mapped to mature and star	Mature length	Mature	Mapped to Mature	Star	Mapped to Star	Star Length	Precursor	Secondary Structure	Location	Strand
Cluster_26406	89.66	22	UCAGGCAGACUGCUUCAUCUCA	72134	AGAUGAAGCCUCCGACUGAGA	121	21	ACUUGUCGGUUCUCCAGCUGAGAUGAAGCCUCCGACUGAGAAGAAGCAAACCAUAACCAGGAGAUCCAUUGGCGGUUGCUUCAUCUCAGGCAGACUGCUUCAUCUCAUGUGGGUGCUCGGCUUUAUG	......)))))..(((..(((((((((((.((.(.((((((.(((((((.((....((((........)))).))))))))).)))))).).))..)))))))))))..)))))))).))).))).)	NC_027748.1:36538859-36538985	-
Cluster_54937	88.79	21	UAAUGGUGAUUUUGAAUCUAA	66	AGGUUGAGAAUCACCAUUGGG	10	21	CAUUUAUGCCUAUACAUCCCUAAUGGUGAUUUUGAAUCUAAAGUUCUCAAAAUACGUAUAUGUCUUUCCAGUAACUUUAGGUUGAGAAUCACCAUUGGGGCUCUUUAGAAACUUCCAAC	)).......(((.....((((((((((((((((.(((((((((((((..(((.((......)).)))..)).))))))))))).)))))))))))))))).....)))...........	NC_027750.1:53022555-53022673	+
Cluster_94642	88.89	22	UGGCAUUGGUAGUAAUGAGUGU	269	ACUCAUUACCAUCAAAGCCACG	12	22	AAUAAUAAGGUAAUGGGACUACUCAUUACCAUCAAAGCCACGUACCAUGUUCCAUUUUAAACGAAUACAAUACGUGGCAUUGGUAGUAAUGAGUGUUCCCGCUACCAUAUUGAGUU	..(((((.((((.(((((.((((((((((.(((((.((((((((...(((((..........)))))...)))))))).))))).)))))))))).))))).)))).)))))...)	NC_027752.1:38863406-38863521	+
Cluster_180884	95.65	21	AUUAAUAAUUAUACUGAGGAA	37	CAUCGGUAUAAUUAUUAAUUA	3	21	UGCUUGGUUAAUAUAGUUUUCAUCGGUAUAAUUAUUAAUUACUAUAUUAAGUUAAAUCACAAAUCGCAACUUAAUAUAAUAAUUAAUAAUUAUACUGAGGAAAACUAAUAAAGUUGCGAUUA	)((..((((....((((((((.(((((((((((((((((((.(((((((((((..............))))))))))).))))))))))))))))))).)))))))).....(((((.((((	NC_027752.1:40806232-40806353	-
Cluster_121921	87.22	22	UGGCAUUGGUAGUAAUGAGUGU	255	ACUCAUUACCAUCAAAGCCACG	15	22	GAUAAUAAGGUAAUGGGACCACUCAUUACCAUCAAAGCCACGUACCAUGUUCUGUUUUCAAACGAAUACAAUACGUGGCAUUGGUAGUAAUGAGUGUUCCCGCUACCAUAUUGCAGU	))).....((((.(((((.((((((((((.(((((.((((((((...(((((.(((....))))))))...)))))))).))))).)))))))))).))))).))))((((.(((.(	NC_027754.1:23152941-23153057	-
Cluster_153151	86.47	22	UGGCAUUGGUAGUAAUGAGUGU	267	ACUCAUUACCAUCAAAGCCACG	18	22	AAUAAUAAGGUAAUGGGACUACUCAUUACCAUCAAAGCCACGUACCAUGUUCCAUUUUAAACGAAUACAAUACGUGGCAUUGGUAGUAAUGAGUGUUCCCGCUACCAUAUUGAGGU	...((((.((((.(((((.((((((((((.(((((.((((((((...(((((..........)))))...)))))))).))))).)))))))))).))))).)))).)))))))))	NC_027756.1:17414483-17414598	-
Cluster_162935	85.92	22	UGGCAUUGGUAGUAAUGAGUGU	250	ACUCAUUACCAUCAAAGCCACG	21	22	AAUAAUAAGGUAAUGGGACUACUCAUUACCAUCAAAGCCACGUACCAUGUUCCGUUUCAAACAAACACAAUACAUGGCAUUGGUAGUAAUGAGUGUUUCCGCUACCGUAUUGAGGU	..(((((.((((.(((((.((((((((((.(((((.((((.(((...((((..(((...))).))))...))).)))).))))).)))))))))).))))).)))).)))))..))	NC_027756.1:44232000-44232115	-
Cluster_167115	92.88	22	UGGCAUUGGUAGUAAUGAGUGU	270	ACUCAUUACCAUCAAAGCCACG	13	22	AAUAAUAGGGUAAUGGGAGUACUCAUUACCAUCAAAGCCACGUACCAUGUUCCAUUUUAAACGAAUACAAUACGUGGCAUUGGUAGUAAUGAGUGUUUCCGCUACCAUAUUGAGGA	...((((.((((.((((((((((((((((.(((((.((((((((...(((((..........)))))...)))))))).))))).)))))))))))))))).)))).))))(((..	NW_013617422.1:66893-67008	+
Cluster_425639	77.16	20	GAUAACUUGGUUUUGCUCCU	188	GAGCAGAACCAAGUUAGUCU	4	20	UUAUGCAGUGGAGCCAAGAGGAUAACUUGGUUUUGCUCCUACUUAUGUGAAUUUCUGAAGUGGAUGGAGAGAAAGAAGUCCAAGAAAUUCCCUAUAAGUAGGAGCAGAACCAAGUUAGUCUCUUGUUAGCCCAUAGCAUGA	((((((.((((.(((((((((.(((((((((((((((((((((((((.((((((((....(((((............)))))))))))))..))))))))))))))))))))))))).)))))))...)))))).))))))	NW_013619625.1:69-209	+
