# Supplementary material for: The green peach aphid gut contains host plant microRNAs identified by comprehensive annotation of Brassica oleracea small RNA data
Source: Sci Rep. 2019 Dec 11;9:18904. doi: 10.1038/s41598-019-54488-1 (PMC6906386; doi:10.1038/s41598-019-54488-1)
Supplement: Supplementary file 5 — Supplementary information [file 41598_2019_54488_MOESM5_ESM.xlsx]

## Sheet: Gut miRNA Matches
The green peach aphid gut contains host plant microRNAs identified by comprehensive annotation of Brassica oleracea small RNA data Max C. Thompson, Honglin Feng, Stefan Wuchty, and Alex C. C. Wilson
			Exact matches in:				Previously found in:
Name	miRNA Sequence	Length	G006	G002	USDA	Total Exact Matches	A. thaliana Extracellular Vesicle (2019)	B. napus Phloem (2008)	B. napus Phloem (2010)	M. domestica Phloem (2010)	M. multicaulis Phloem (2018)	Total Reported In	Previously Reported
bol-miR395d	CTGAAGTGTTTGGGGGGACTC	21	10	52	308	370	ath-miR395f	ath-miR395b,c,f				2	Yes
bol-miR_novel_104	GCAAGTTGACTTTGGCTCTGT	21	1	2	30	33						0	No
bol-miR166a-3p/b-3p/e-3p	TCGGACCAGGCTTCATTCCCC	21	7	3	9	19	ath-miR166g	ath-miR166a-g	ath-miR166a-3p	mdm-miR166a	mul-miR166a-3p	5	Yes
bol-miR168b-3p	CCCGCCTTGCATCAACTGAAT	21	1	2	10	13	ath-miR168a-3p		ath-miR168a-3p		mul-miR168a-3p	3	Yes
bol-miR395-3p	CTGAAGTGTTTGGGGGGACT	20	0	1	11	12						0	No
bol-miR169m-3p	GCAAGTCGACTTTGGCTCTGT	21	0	3	8	11						0	No
bol-miR166e-5p-2	GGAATGTTGTCTGGCACGAGG	21	0	2	9	11	ath-miR166e-5p					1	Yes
bol-miR162b/a/c	TCGATAAACCTCTGCATCCAG	21	0	3	7	10	ath-miR162b-3p	ath-miR162a,b	ath-miR162a-3p	mdm-miR162a		4	Yes
bol-miR159/a/c	TTTGGATTGAAGGGAGCTCTA	21	3	1	4	8	ath-miR159a	ath-miR159a	ath-miR159a	mdm-miR159a		4	Yes
bol-miR156b/157a	TTGACAGAAGATAGAGAGCAC	21	6	0	2	8	ath-miR157c-5p	ath-miR157a,b,c			mul-miR157a-5p	3	Yes
bol-miR162-5p/a-5p	GGAGGCAGCGGTTCATCGATC	21	1	3	3	7		ath-miR162*a,b				1	Yes
bol-miR395d-5p/a	CTGAAGTGTTTGGGGGAACTC	21	2	2	0	4	ath-miR395e					1	Yes
bol-miR156-5p	TGACAGAAGAGAGTGAGCAC	20	0	1	3	4	ath-miR156f-5p		ath-miR156a-5p	mdm-miR156a	mul-miR156a-5p	4	Yes
bol-miR399b/e/d/a	TGCCAAAGGAGAGTTGCCCTG	21	3	0	0	3	ath-miR399c-3p	ath-miR399b,c				2	Yes
bol-miR168c/a	TCGCTTGGTGCAGGTCGGGAA	21	1	1	1	3	ath-miR168b-5p	ath-miR168a,b	ath-miR168a-5p	mdm-miR168a	mul-miR168a-5p	5	Yes
bol-miR168	TCGCTTGGTGCAGGTCGGGAC	21	0	1	2	3						0	No
bol-miR396g/f	TTCCACAGCTTTCTTGAACTT	21	0	2	1	3	ath-miR396b-5p		ath-miR396b-5p			2	Yes
bol-miR5711-3p	TGTTCTGTGGGTTTTTACCGA	21	0	0	3	3						0	No
bol-miR156d-5p	TTGACAGAAGAGAGCGAGCAC	21	0	2	0	2						0	No
bol-miR166e-5p-1	GGATTGTTGTCTGGCACGAGG	21	0	1	1	2						0	No
bol-miR390-3p	CGCTGTCCATCCTGAGTTTCA	21	0	2	0	2						0	No
bol-miR_novel_70	ATCATGCGATCTCATTGGATT	21	0	1	1	2						0	No
bol-miR164c-5p/d-5p	TGGAGAAGCAGGGCACGTGCG	21	0	0	2	2	ath-miR164c-5p		ath-miR164c-5p			2	Yes
bol-miR_novel_139	TTGACAGAAGAAAGAGAGCAC	21	0	0	2	2			smo-miR156c			1	Yes
bol-miR169c/m	TGAGCCAAAGATGACTTGCCG	21	1	0	0	1						0	No
bol-miR169c	TGAGCCAAAGATGACTTGCC	20	1	0	0	1						0	No
bol-miR167a-3p	GATCATGTTCGTAGTTTCACC	21	1	0	0	1						0	No
bol-miR156a-3p	GCTTACTCTCTCTCTGTCACC	21	0	1	0	1						0	No
bol-miR403-5p	TGTTTTGTGCGTGAATCTAATT	22	0	0	1	1						0	No
bol-miR164a-5p/b-5p	TGGAGAAGCAGGGCACGTGCA	21	0	0	1	1	ath-miR164b-5p	ath-miR164a,b	ath-miR164a	mdm-miR164a	mul-miR164a-5p	5	Yes
bol-miR398-5p	GGGTCGACATGAGAACACATG	21	0	0	1	1						0	No
bol-miR157a-3p	GCTCTCTAGCCTTCTGTCATCA	22	0	0	1	1						0	No
			38	86	421	545	14	9	10	6	6		16

## Sheet: Bacteriome miRNA Matches
			Exact matches in:				Previously found in:
Name	miRNA Sequence	Length	G006	G002	USDA	Total Exact Matches	A. thaliana Extracellular Vesicle (2019)	B. napus Phloem (2008)	B. napus Phloem (2010)	M. domestica Phloem (2010)	M. multicaulis Phloem (2018)	Total Reported In	Previously Reported
bol-miR166a-3p/b-3p/e-3p	TCGGACCAGGCTTCATTCCCC	21	16	0	0	16	ath-miR166g	ath-miR166a-g	ath-miR166a-3p	mdm-miR166a	mul-miR166a-3p	5	Yes
bol-miR319-3p/a-3p/b-3p (Not in Gut)	TTGGACTGAAGGGAGCTCCCT	21	2	0	0	2	ath-miR319b		ath-miR319a			2	Yes
bol-miR162-3p (Not in Gut)	TCGATAAACCTCTGCATCCA	20	1	0	0	1			zma-miR162-3p			1	Yes
bol-miR156-5p	TGACAGAAGAGAGTGAGCAC	20	0	0	1	1	ath-miR156f-5p		ath-miR156a-5p	mdm-miR156a	mul-miR156a-5p	4	Yes
			19	0	1	20	3	1	4	2	2	2	4
